# Supplementary material for: The effect of leverage manipulation on real estate firms’ financial risk: Based on the interest conflicts perspective
Source: PLoS One. 2025 Sep 3;20(9):e0330709. doi: 10.1371/journal.pone.0330709 (PMC12407431; doi:10.1371/journal.pone.0330709)
Supplement: S1 Dofile — It enables full replication of the empirical procedures and results reported in the manuscript. (TXT) [file pone.0330709.s001.txt]

*****************************************
cd"D:\HuaweiMoveData\Users\15388\Desktop\科研文件\database\leverage manipulation\data（real estate）\Data"
 				
global ctrl1 Size Liquid Msl Indep TobinQ Roa Soe Board Dual Growth Inv Loss
global ctrl2 Size Liquid Msl Indep TobinQ Roa Soe Board Dual Growth Inv Loss lrgdp gloan Lpopi
global ctrl3 Size Liquid Msl Indep TobinQ Roa Board Dual Growth Inv Loss
			
************Descriptive statistics***********///
use S1_Data,clear
xtset id year

*summarize
summarize Risk LEVM $ctrl1

*correlations of variables
pwcorr Risk LEVM $ctrl1, sig star(.05)

*VIF
reg Risk LEVM $ctrl1
vif

*F-test
xtreg Risk LEVM $ctrl1 ,fe

*Hausman：
qui xtreg Risk LEVM $ctrl1 ,fe     
est store fe 
qui xtreg Risk LEVM $ctrl1 ,re      
est store re 
hausman fe 

************Baseline regression*********///
*table3 Baseline regression
reghdfe Risk LEVM,vce(cluster id)
est store m1
reghdfe Risk LEVM $ctrl1 ,vce(cluster id)
est store m2
reghdfe Risk LEVM,absorb(id year) vce(cluster id)
est store m3
reghdfe Risk LEVM $ctrl1 ,absorb(id year) vce(cluster id)
est store m4
reg2docx m1 m2 m3 m4 using myfile.docx,replace b(%9.3f) t(%9.3f) scalars(N r2_a) title(tabel 3) 

***************Endogeneity Test*************///
*Instrumental Variable Method
use S1_Data,clear
reghdfe LEVM Clan LEVM_cubed $ctrl1, absorb(id year) cluster(id)
est store m1
ivreghdfe Risk (LEVM = Clan LEVM_cubed ) $ctrl1, absorb(id year) cluster(id)
est store m2
 
*Heckman Two-Stage Model

*first stage
probit LEVM_Dum Clan $ctrl1 i.year i.id,vce(cluster id) nolog
est store m3
predict y_hat, xb
gen IMR = normalden(y_hat)/normal(y_hat)
*second stage
reghdfe Risk LEVM IMR $ctrl1 if LEVM_Dum==1 ,absorb(id year) vce(cluster id)
est store m4
reg2docx m1 m2 m3 m4 using myfile.docx,order( LEVM Clan LEVM_cubed IMR) replace b(%9.3f) t(%9.3f) scalars(N r2_a F) title(Table 4 Endogeneity tests 1)

*PSM
use S1_Data,clear
egen median_LEVM=median(LEVM)
gen treated=(LEVM>median_LEVM)
set seed 3936
gen ranorder=runiform()
sort ranorder
psmatch2 treated $ctrl1 ,outcome(Risk) logit ate ties common n(2) caliper(.01) 
*table 5
pstest $ctrl1 ,both graph
logout,save(psm) word replace:pstest $ctrl1 ,both
*table 6
reghdfe Risk treated $ctrl1 if _weight!=.,absorb(id year) vce(cluster id)
est store m1

* fig.2(A)
twoway (kdensity _ps if treated==1, lp(solid) lw(*2.5)) ///
       (kdensity _ps if treated==0, lp(dash) lw(*2.5)), ///
       ytitle("") ///
       ylabel(, angle(0)) ///
       xtitle("Propensity Score", orientation(horizontal)) ///
       title("{bf:A}", size(medium) pos(11) box margin(b=0)) ///
       legend(label(1 "Treated") label(2 "Control") row(1) cols(2) ///
              position(6) ring(0) size(vsmall)) 
       scheme(s1mono) ///
       graphregion(margin(l=2 r=2 t=2 b=2)) 
graph save a1, replace

* fig.2(B)
twoway (kdensity _ps if treated==1, lp(solid) lw(*2.5)) ///
       (kdensity _ps if treated==0 & _wei!=., lp(dash) lw(*2.5)), ///
       ytitle("") /// 
       ylabel(, angle(0)) ///
       xtitle("Propensity Score", orientation(horizontal)) ///
       title("{bf:B}", size(medium) pos(11) box margin(b=0)) ///
       legend(label(1 "Treated") label(2 "Control") row(1) cols(2) ///
              position(6) ring(0) size(vsmall)) 
       scheme(s1mono) ///
       graphregion(margin(l=2 r=2 t=2 b=2)) 
graph save a2, replace
* fig.2 combine
graph combine prematch postmatch, ///
    rows(1) ///
    imargin(0 0 0 0) ///  
    ycommon ///           
    title(" ", size(zero)) /// 
    note(" ") ///
    l1title("Density", orientation(horizontal))

	
*Lagging the Independent Variables by One Period
use S1_Data,clear
reghdfe LEVM LEVM_lag ,absorb(id year) vce(cluster id)
est store m2
reghdfe Risk LEVM_lag $ctrl1 ,absorb(id year) vce(cluster id)
est store m3
reg2docx m1 m2 m3 using myfile.docx,order(LEVM LEVM_lag) replace b(%9.3f) t(%9.3f) scalars(N r2_a F) title(Table 6 Endogeneity tests II)
 

**************Robustness tests*********///
*table7 Robustness tests I
use S1_Data,clear
xtset id year
reghdfe Risk_C LEVM $ctrl1 ,absorb(id year) vce(cluster id)
est store m1
reghdfe Risk ExpLEVM $ctrl1 ,absorb(id year) vce(cluster id)
est store m2
reghdfe Risk ExpLEVMI $ctrl1 ,absorb(id year) vce(cluster id)
est store m3
reghdfe Risk LEVM $ctrl1 if year<=2019,absorb(id year) vce(cluster id)
est store m4
reg2docx m1 m2 m3 m4 using myfile.docx, order( LEVM ExpLEVM ExpLEVMI) replace b(%9.3f) t(%9.3f) scalars(N r2_a F) title(table8 Robustness tests I) 
*table8 Robustness tests II
reghdfe Risk LEVM $ctrl2 ,absorb(id year) vce(cluster id)
est store m1
reghdfe Risk LEVM $ctrl1 ,absorb(id year##city ) vce(cluster id)
est store m2
reghdfe Risk LEVM $ctrl1 ,absorb(id year) vce(cluster city)
est store m3
reg2docx m1 m2 m3 using myfile.docx,replace b(%9.3f) t(%9.3f) scalars(N r2_a F) title(Table 8 Robustness tests II)

*************Further Analysis*************************///
use S1_Data,clear
xtset id year
*Table 9 Moderating effect test I
reghdfe Risk LEVM $ctrl1 ,absorb(id year) vce(cluster id)
est store m1
reghdfe Risk c.c_LEVM##c.c_top1 $ctrl1 ,absorb(id year) vce(cluster id)
est store m2
reghdfe Risk c.c_LEVM##c.c_TOP3 $ctrl1 ,absorb(id year) vce(cluster id)
est store m3
reg2docx m1 m2 m3 using myfile.docx, order(LEVM c_LEVM  c_top1 c_TOP3 ) replace b(%9.3f) t(%9.3f) scalars(N r2_a F) title(Table 9 Moderating effect test I)


*Table 11 Moderating effect test II
reghdfe Risk c.c_LEVM##c.c_HIABFEE $ctrl1 ,absorb(id year) vce(cluster id)
est store m1
reghdfe Risk c.c_LEVM##c.c_ARAgg $ctrl1 ,absorb(id year) vce(cluster id)
est store m2
reg2docx m1 m2 using myfile.docx, order(c_LEVM c.c_LEVM#c.c_HIABFEE c_HIABFEE c_ARAgg) replace b(%9.3f) t(%9.3f) scalars(N r2_a) title(Table 10 Moderating effect test II)

************Heterogeneity Analysis************///
use S1_Data,clear
xtset id year
*Property rights nature
reghdfe Risk LEVM $ctrl3 if Soe==1,absorb(year id) vce(cluster id)
est store m1
reghdfe Risk LEVM $ctrl3 if Soe==0,absorb(year id) vce(cluster id)
est store m2
*Institutional Investors
reghdfe Risk LEVM $ctrl1 if Stable==1,absorb(year id) vce(cluster id)
est store m3
reghdfe Risk LEVM $ctrl1 if Stable==0,absorb(year id) vce(cluster id)
est store m4
*Land Financial Dependence
xtset id year
xtile LDF_quartile = LDF , nq(3)
foreach q in 1 3{
    reghdfe Risk LEVM $ctrl1 if LDF_quartile == `q', absorb(id year) vce(cluster id)
    est store Q`q'
	}
reg2docx m1 m2 m3 m4 Q1 Q3 using myfile.docx,replace b(%9.3f) t(%9.3f) scalars(N r2_a F) title(Table 12 Heterogeneity analysis I) note(***p<0.01, **p<0.05, *p<0.10)
