# Supplementary material for: The effect of leverage manipulation on real estate firms’ financial risk: Based on the interest conflicts perspective
Source: PLoS One. 2025 Sep 3;20(9):e0330709. doi: 10.1371/journal.pone.0330709 (PMC12407431; doi:10.1371/journal.pone.0330709)
Supplement: S1 Dataset — Financial data are sourced from the CSMAR Database (https://data.csmar.com/) under institutional license. Prefectural-level macroeconomic data are accessible via the National Bureau of Statistics of China (https://www.stats.gov.cn/) under the “Regional Data” section. No additional ethical approval was required, as all data are anonymized and publicly available. (XLSX) [file pone.0330709.s002.xlsx]

## Sheet: Sheet1
id	year	city	Prov	Stable	Risk	Risk_C	LEVM	ExpLEVM	ExpLEVMI	Growth	Roa	Liquid	TobinQ	Soe	Dual	Msl	Indep	Size	Board	Inv	Loss	lrgdp	gloan	Lpopi	TOP3	top1	HIABFEE	ARAgg	c_LEVM	c_top1	c_TOP3	c_HIABFEE	c_ARAgg	LDF	LEVM_lag	Clan	LEVM_cubed	LEVM_Dum
2	2009	4403	440000	0	-8.71232	0.000165	0.0650817	0.0654401	0.0936844	1.4999	0.046727	1.91488	1.51116	1	0	0.002441	30	25.6477	2.30259	0.654649	0	11.4379	1.42006	3177.63	17.6168	0.147255	0.525511	-0.00551277	-0.13093	-0.257584	-34.2394	0.40353	0.0434968	4.26106		8389.22	-0.00224449	1
2	2010	4403	440000	0	-8.09021	0.000306	-4.53e-08	0.0002947	-0.0323417	4.04683	0.040993	1.58519	1.16539	1	0	0.002348	36.36	26.0969	2.3979	0.618322	0	11.5795	1.43069	3144.38	17.1673	0.147255	0.539617	-0.0115228	-0.196012	-0.257584	-34.6889	0.417636	0.0374868	4.59383	0.0650817	8393.4	-0.00753089	0
2	2011	4403	440000	0	-7.94489	0.000354	6.41e-05	0.0003355	-0.0238167	3.55757	0.03916	1.40813	1.04268	1	0	0.002209	36.36	26.4143	2.3979	0.703341	0	11.6121	1.36586	3165.09	17.1673	0.147255	0.536793	-0.00997084	-0.195948	-0.257584	-34.6889	0.414811	0.0390387	3.26795	-4.53e-08	8397.58	-0.0075235	1
2	2012	4403	440000	0	-7.97467	0.000344	0.0991145	0.0993147	0.133463	2.69927	0.041348	1.39618	1.07689	1	0	0.002142	36.36	26.6603	2.3979	0.673609	0	11.722	1.33632	4276.69	17.2114	0.14725	0.429501	-0.0106938	-0.0968972	-0.257589	-34.6448	0.30752	0.0383157	6.58168	6.41e-05	8401.75	-0.000909774	1
2	2013	4403	440000	0	-7.98073	0.000342	0.0407456	0.0409137	0.0209951	2.26917	0.038183	1.34393	0.968694	1	0	0.002884	36.36	26.8954	2.3979	0.691005	0	11.7297	1.36574	4287.04	17.1673	0.14699	0.30906	-0.0146181	-0.155266	-0.257849	-34.6889	0.187079	0.0343915	31.6811	0.0991145	8405.93	-0.00374309	1
2	2014	4403	440000	0	-8.20891	0.000272	-3.89e-08	-3.89e-08	-0.0793364	2.7537	0.037937	1.34471	1.06491	1	0	0.001815	36.36	26.9546	2.3979	0.624943	0	11.915	1.41678	4306.43	30.1198	0.149082	0.397202	-0.0203079	-0.196012	-0.255757	-21.7364	0.275221	0.0287017	32.5873	0.0407456	8410.1	-0.00753089	0
2	2015	4403	440000	0	-8.16349	0.000285	1.33e-08	0.0001528	-0.0015573	2.95347	0.04245	1.30225	1.19235	1	0	0.001912	36.36	27.1388	2.3979	0.6022	0	11.9703	1.85393	4340.49	35.504	0.152264	0.352347	-0.0226204	-0.196012	-0.252575	-16.3522	0.230366	0.0263892	24.2014	-3.89e-08	8414.28	-0.00753088	1
2	2016	4403	440000	0	-8.03017	0.000325	0.0391812	0.0393324	0.05083	1.92058	0.034129	1.24362	1.06901	1	0	0.001816	36.36	27.4455	2.3979	0.562629	0	12.0282	1.80404	4359.71	35.5441	0.152436	0.165578	-0.0321767	-0.15683	-0.252403	-16.3121	0.0435967	0.0168329	33.1641	1.33e-08	8418.45	-0.00385737	1
2	2017	4403	440000	1	-8.01038	0.000332	4.72e-08	4.72e-08	-0.0582794	1.66011	0.031929	1.20086	1.11796	1	1	0.00109	36.36	27.5105	2.3979	0.513227	0	12.1202	1.82511	4380.81	49.6758	0.293755	0.0936459	-0.0446415	-0.196012	-0.111084	-2.18039	-0.0283354	0.00436809	22.8511	0.0391812	8422.63	-0.00753088	1
2	2018	4403	440000	0	-7.93697	0.000357	-1.38e-08	-1.38e-08	0.0011887	0.736779	0.032234	1.15434	1.01574	1	0	0.00109	36.36	27.5105	2.3979	0.49085	0	12.1525	1.99333	4397.92	49.6759	0.293755	0.0166977	-0.0534368	-0.196012	-0.111084	-2.18029	-0.105284	-0.00442723	12.7695	4.72e-08	8426.81	-0.00753088	0
2	2019	4403	440000	0	-7.94319	0.000355	7.12e-09	7.12e-09	-0.0103141	0.701988	0.031869	1.13074	1.04627	1	0	0.001065	40	27.5105	2.30259	0.518529	0	12.2234	2.07963	4413.49	46.9738	0.28692	0	-0.0521067	-0.196012	-0.117919	-4.88239	-0.121981	-0.00309709	18.8306	-1.38e-08	8430.98	-0.00753088	1
2	2020	4403	440000	0	-8.19568	0.000276	2.24e-08	2.24e-08	0.007562	0.866897	0.031724	1.17449	0.992654	1	0	0.000762	36.36	27.5105	2.3979	0.536098	0	11.9786	2.28015	4359.9	48.8192	0.279126	0	-0.0343912	-0.196012	-0.125713	-3.03699	-0.121981	0.0146184	18.4201	7.12e-09	8435.16	-0.00753088	1
2	2021	4403	440000	0	-8.10769	0.000301	5.61e-08	5.61e-08	0.0282901	0.737124	0.019637	1.22023	0.929695	1	0	0.000762	36.36	27.5105	2.3979	0.554831	0	12.0649	2.41034	4372.04	48.0206	0.278942	0	-0.0316342	-0.196012	-0.125897	-3.83559	-0.121981	0.0173754	26.2454	2.24e-08	8439.33	-0.00753088	1
2	2022	4403	440000	0	-8.41309	0.000222	-1.4e-09	-1.4e-09	0.0134826	0.270794	0.021371	1.31319	0.908089	1	0	0.000863	36.36	27.5105	2.3979	0.516217	0	12.1187	2.48367	4411.57	48.0442	0.278815	0	-0.027564	-0.196012	-0.126024	-3.81199	-0.121981	0.0214455	21.6661	5.61e-08	8443.51	-0.00753088	0
2	2023	4403	440000	1	-8.43486	0.000217	1.27e-09	1.27e-09	0.0191065	0.961962	0.013593	1.39971	0.849467	1	0	0.000811	36.36	27.5105	2.3979	0.466289	0	12.1819	2.57941	4427.92	49.3506	0.271804	0	-0.0254002	-0.196012	-0.133035	-2.50559	-0.121981	0.0236094	26.728	-1.4e-09	8447.68	-0.00753088	1
6	2009	4403	440000	0	-7.85807	0.000386	0.0965526	0.0965526	0.132337	7.37763	0.046098	4.41334	1.47542	1	0	0.023973	33.33	22.7073	2.19722	0.744714	0	11.4379	1.42006	3177.63	24.8943	0.187611	0	-0.00949878	-0.0994591	-0.217228	-26.9619	-0.121981	0.0395108	4.26106		8389.22	-0.00098386	1
6	2010	4403	440000	0	-7.63829	0.000481	0.247419	0.247419	0.13164	3.26523	0.057942	2.03483	1.31192	1	0	0.022446	33.33	22.8713	2.19722	0.68585	0	11.5795	1.43069	3144.38	32.4185	0.19932	0	-0.0128343	0.0514069	-0.205519	-19.4377	-0.121981	0.0361753	4.59383	0.0965526	8393.4	0.000135852	1
6	2011	4403	440000	0	-7.48775	0.00056	0.157552	0.157552	0.0665013	0.341916	0.052165	1.39267	1.13711	1	0	0.018009	33.33	22.8422	2.19722	0.749757	0	11.6121	1.36586	3165.09	32.4185	0.19932	0	-0.0105398	-0.0384602	-0.205519	-19.4377	-0.121981	0.0384698	3.26795	0.247419	8397.58	-5.68897e-05	1
6	2012	4403	440000	0	-8.39959	0.000225	0.111631	0.111631	0.0317589	1.03996	0.067381	1.70772	1.29655	1	0	0.013798	33.33	22.9579	2.19722	0.616948	0	11.722	1.33632	4276.69	33.3772	0.19932	0	-0.0109836	-0.0843811	-0.205519	-18.479	-0.121981	0.0380259	6.58168	0.157551	8401.75	-0.000600807	1
6	2013	4403	440000	0	-7.94923	0.000353	2.25641	2.25641	1.17943	5.75093	0.070024	2.50162	1.24549	1	0	0.010961	33.33	23.0227	2.19722	0.552922	0	11.7297	1.36574	4287.04	37.0741	0.203114	0	-0.012654	2.0604	-0.201725	-14.7821	-0.121981	0.0363556	31.6811	0.111631	8405.93	8.74691	1
6	2014	4403	440000	0	-7.13025	0.0008	0.0787767	0.0787767	0.114043	9.60123	0.043601	1.75296	1.44749	1	0	0.008403	33.33	23.1874	2.19722	0.579702	0	11.915	1.41678	4306.43	38.6613	0.219283	0	-0.0180531	-0.117235	-0.185556	-13.1949	-0.121981	0.0309565	32.5873	2.25641	8410.1	-0.00161128	1
6	2015	4403	440000	0	-7.54195	0.00053	0.134379	0.134379	0.156342	3.76894	0.034541	2.45883	1.86305	1	0	0.004784	37.5	23.2651	2.07944	0.661709	0	11.9703	1.85393	4340.49	37.5088	0.219283	0	-0.0166541	-0.0616325	-0.185556	-14.3474	-0.121981	0.0323555	24.2014	0.0787767	8414.28	-0.000234115	1
6	2016	4403	440000	0	-8.60707	0.000183	-0.643751	-0.643751	-0.206017	6.98913	0.061037	2.43324	1.57695	1	0	0.003991	37.5	23.3012	2.07944	0.58466	0	12.0282	1.80404	4359.71	37.5088	0.219283	0	-0.0173538	-0.839763	-0.185556	-14.3474	-0.121981	0.0316558	33.1641	0.134379	8418.45	-0.592202	0
6	2017	4403	440000	1	-8.21116	0.000272	0.100221	0.100221	0.0782911	0.423709	0.062442	1.66517	1.60715	1	0	0.001546	42.86	23.2989	1.94591	0.531207	0	12.1202	1.82511	4380.81	37.5088	0.219283	0	-0.0178829	-0.0957903	-0.185556	-14.3474	-0.121981	0.0311266	22.8511	-0.643751	8422.63	-0.00087895	1
6	2018	4403	440000	1	-8.8558	0.000143	0.0401003	0.0401003	0.0064997	0.705259	0.068194	1.91797	1.04476	1	0	0	42.86	23.3287	1.94591	0.475523	0	12.1525	1.99333	4397.92	39.4237	0.219283	0	-0.0177163	-0.155911	-0.185556	-12.4325	-0.121981	0.0312933	12.7695	0.100221	8426.81	-0.00378995	1
6	2019	4403	440000	1	-8.39662	0.000226	0.0754412	0.0754412	0.103329	0.750509	0.053544	2.42067	1.00417	1	0	0	42.86	23.4798	1.94591	0.50548	0	12.2234	2.07963	4413.49	39.5088	0.219283	0	-0.0225012	-0.12057	-0.185556	-12.3474	-0.121981	0.0265084	18.8306	0.0401003	8430.98	-0.00175276	1
6	2020	4403	440000	1	-8.88367	0.000139	0.141928	0.141928	0.197954	2.31466	0.058497	2.83207	0.982862	1	0	0	33.33	23.4599	2.19722	0.505239	0	11.9786	2.28015	4359.9	40.5006	0.219283	0	-0.0140466	-0.0540841	-0.185556	-11.3556	-0.121981	0.034963	18.4201	0.0754412	8435.16	-0.000158201	1
6	2021	4403	440000	1	-7.12461	0.000804	0.193217	0.193217	0.394462	-0.051051	0.023452	2.11749	0.908335	1	0	0	37.5	23.8846	2.07944	0.682908	0	12.0649	2.41034	4372.04	38.2473	0.219283	0	-0.01969	-0.00279518	-0.185556	-13.6089	-0.121981	0.0293196	26.2454	0.141928	8439.33	-2.18388e-08	1
6	2022	4403	440000	0	-7.72657	0.000441	-7.59458	-7.59458	-3.40788	15.4241	0.016972	2.02506	1.00134	1	0	0	42.86	23.9966	1.94591	0.638041	0	12.1187	2.48367	4411.57	38.1809	0.219283	0	-0.0215391	-7.79059	-0.185556	-13.6753	-0.121981	0.0274705	21.6661	0.193217	8443.51	-472.837	0
6	2023	4403	440000	1	-6.47435	0.00154	-4.60857	-4.60857	-2.17884	6.82695	-0.03479	1.73499	0.951956	0	0	8e-06	37.5	23.9782	2.07944	0.657224	0	12.1819	2.57941	4427.92	38.1809	0.219283	0	-0.0832132	-4.80458	-0.185556	-13.6753	-0.121981	-0.0342036	26.728	-7.59458	8447.68	-110.909	0
7	2012	4403	440000	0	-4.91146	0.007308	1.91e-09	0.0050526	0.0689662	-0.099303	0.005614	1.19072	4.03411	0	0	0.109013	33.33	20.6737	2.19722	0.0237247	0	11.722	1.33632	4276.69	37.3243	0.174079	0.0259835	-0.0646514	-0.196012	-0.23076	-14.5319	-0.0959978	-0.0156418	6.58168		8401.75	-0.00753088	1
7	2013	4403	440000	0	-8.57299	0.000189	-1.6e-08	0.0030086	-0.0958057	1.8765	0.028639	1.38619	4.03411	0	0	0.108693	37.5	20.6737	2.07944	0.0274851	0	11.7297	1.36574	4287.04	37.3243	0.174079	0.174999	-0.0328844	-0.196012	-0.23076	-14.5319	0.0530175	0.0161252	31.6811	1.91e-09	8405.93	-0.00753088	0
7	2014	4403	440000	0	-6.23487	0.001956	0.120254	0.124419	0.0678245	0.762953	-0.049025	1.47646	4.03411	0	0	0.000452	50	20.6737	1.79176	0.0255276	0	11.915	1.41678	4306.43	29.785	0.134246	0.0762935	-0.847726	-0.0757573	-0.270593	-22.0712	-0.0456878	-0.798717	32.5873	-1.6e-08	8410.1	-0.000434784	1
7	2015	4403	440000	0	-11.5655	2e-06	-0.027029	-0.0256574	-0.2436	-0.69217	0.02756	2.67824	4.03411	0	0	0	37.5	20.6737	2.07944	0.0321198	1	11.9703	1.85393	4340.49	31.0152	0.151673	0.516288	-0.0211798	-0.223041	-0.253166	-20.841	0.394307	0.0278298	24.2014	0.120254	8414.28	-0.0110956	0
7	2016	4403	440000	0	-11.1513	1.4e-05	-0.0563595	-0.0547204	-0.239207	-0.037766	0.125054	3.35761	4.03411	0	0	0.000647	33.33	20.6737	2.19722	0.0290209	0	12.0282	1.80404	4359.71	31.7701	0.135254	0.547542	-0.0109879	-0.252371	-0.269585	-20.0861	0.425561	0.0380217	33.1641	-0.027029	8418.45	-0.0160738	0
7	2017	4403	440000	1	-8.49074	0.000205	-0.0323289	-0.0292343	-0.107808	-0.547277	0.001796	3.72054	4.03411	0	0	0	33.33	20.6737	2.19722	0.000269655	0	12.1202	1.82511	4380.81	31.7701	0.135254			-0.228341	-0.269585	-20.0861			22.8511	-0.0563595	8422.63	-0.0119055	0
7	2018	4403	440000	0	0	0.0102	0.0443614	0.0521008	0.311534	0.031742	-0.094677	6.13135	4.03411	0	0	0	33.33	20.6737	2.19722	0.000269655	0	12.1525	1.99333	4397.92	36.3674	0.216483			-0.15165	-0.188356	-15.4888			12.7695	-0.0323289	8426.81	-0.00348763	1
7	2019	4403	440000	0	-7.70158	0.000452	0.0276979	0.0311587	-0.0431376	0.089103	0.041651	6.13135	4.03411	0	0	0	40	20.6737	1.60944	0.000269655	1	12.2234	2.07963	4413.49	36.3674	0.216483			-0.168314	-0.188356	-15.4888			18.8306	0.0443614	8430.98	-0.00476825	1
7	2020	4403	440000	0	-2.52642	0.0102	0.0744411	0.0807329	0.212454	-0.061902	-0.094677	1.25979	4.03411	0	0	0	40	20.6737	1.60944	0.00390898	0	11.9786	2.28015	4359.9	36.3674	0.216483			-0.121571	-0.188356	-15.4888			18.4201	0.0276979	8435.16	-0.00179674	1
7	2022	4403	440000	0	-5.85227	0.002865	0.0444013	0.0488737	0.0481965	-0.639502	-0.017867	1.86669	4.03411	0	0	0	40	20.6737	1.60944	0.0920176	0	12.1187	2.48367	4411.57	30.0781	0.142539	0.734419	-0.579439	-0.15161	-0.2623	-21.7781	0.612438	-0.53043	21.6661		8443.51	-0.00348487	1
11	2009	4403	440000	1	-6.92424	0.000983	2.09e-08	2.09e-08	-0.0958057	-0.610073	0.034199	1.30765	1.55956	1	0	9e-06	33.33	21.7651	2.19722	0.44301	0	11.4379	1.42006	3177.63	64.6848	0.542231	0	-0.0212424	-0.196012	0.137392	12.8286	-0.121981	0.0277671	4.26106		8389.22	-0.00753088	1
11	2010	4403	440000	1	-6.43616	0.0016	0.0751567	0.0751567	0.0737958	0.13863	0.060069	1.31451	1.31295	1	0	9e-06	37.5	21.7925	2.07944	0.541034	0	11.5795	1.43069	3144.38	64.2793	0.542231	0	-0.0220298	-0.120855	0.137392	12.4231	-0.121981	0.0269798	4.59383	2.09e-08	8393.4	-0.0017652	1
11	2011	4403	440000	1	-6.42027	0.001626	0.0791419	0.0791419	0.14214	-0.196126	0.073569	1.26244	1.19535	1	0	0	33.33	21.9759	2.19722	0.518627	0	11.6121	1.36586	3165.09	64.7252	0.543148	0.0123444	-0.0164422	-0.11687	0.138309	12.869	-0.109637	0.0325674	3.26795	0.0751567	8397.58	-0.00159627	1
11	2012	4403	440000	1	-7.89226	0.000373	0.128994	0.128994	0.0805804	0.959922	0.094875	1.39999	1.20314	1	0	0	33.33	22.0972	2.19722	0.582345	0	11.722	1.33632	4276.69	64.244	0.54328	0.0684351	-0.0124939	-0.0670173	0.138441	12.3878	-0.0535462	0.0365157	6.58168	0.0791419	8401.75	-0.000300996	1
11	2013	4403	440000	1	-7.87701	0.000379	0.0573987	0.0573987	0.0869039	0.029536	0.077671	1.7333	1.2542	1	0	0	33.33	22.0774	2.19722	0.542541	0	11.7297	1.36574	4287.04	64.14	0.543301	0.00322468	-0.0144087	-0.138613	0.138462	12.2838	-0.118757	0.0346009	31.6811	0.128994	8405.93	-0.00266325	1
11	2014	4403	440000	1	-8.69443	0.000167	0.0034758	0.0034758	0.0214625	0.464998	0.107512	2.13654	1.3239	1	0	0	33.33	22.0799	2.19722	0.598326	0	11.915	1.41678	4306.43	64.1145	0.543301	0	-0.0108138	-0.192536	0.138462	12.2583	-0.121981	0.0381958	32.5873	0.0573987	8410.1	-0.00713732	1
11	2015	4403	440000	1	-7.82109	0.000401	-0.0316731	-0.0316731	0.0109761	0.484644	0.035806	1.83314	1.49364	1	0	0	33.33	22.2003	2.19722	0.563122	0	11.9703	1.85393	4340.49	64.1145	0.543301	0	-0.0180375	-0.227685	0.138462	12.2583	-0.121981	0.0309721	24.2014	0.0034758	8414.28	-0.0118033	0
11	2016	4403	440000	1	-8.28195	0.000253	-2.12e-08	-2.12e-08	-0.0794569	8.70109	0.053327	1.37079	1.42149	1	0	0	33.33	22.6185	2.19722	0.388566	0	12.0282	1.80404	4359.71	64.4754	0.543301	0	-0.0284257	-0.196012	0.138462	12.6192	-0.121981	0.0205839	33.1641	-0.0316731	8418.45	-0.00753088	0
11	2017	4403	440000	1	-8.58809	0.000186	0.25758	0.25758	0.31566	-0.791358	0.115506	1.86483	1.41874	1	0	0	37.5	22.4084	2.07944	0.343141	0	12.1202	1.82511	4380.81	64.4754	0.543301	0	-0.0176754	0.0615682	0.138462	12.6192	-0.121981	0.0313342	22.8511	-2.12e-08	8422.63	0.000233383	1
11	2018	4403	440000	1	-9.71339	6e-05	0.242919	0.242919	0.206032	3.24674	0.101828	1.94315	1.09192	1	0	0	33.33	22.4846	2.19722	0.203045	0	12.1525	1.99333	4397.92	64.3512	0.638242	0	-0.019941	0.0469077	0.233403	12.495	-0.121981	0.0290686	12.7695	0.25758	8426.81	0.000103213	1
11	2019	4403	440000	1	-7.57348	0.000514	0.301308	0.301308	0.287874	11.0039	0.068891	1.81868	1.18667	1	0	0	33.33	23.1003	2.19722	0.456116	0	12.2234	2.07963	4413.49	64.3536	0.638242	0	-0.0591443	0.105296	0.233403	12.4974	-0.121981	-0.0101347	18.8306	0.242919	8430.98	0.00116746	1
11	2020	4403	440000	1	-7.5747	0.000513	0.6049	0.6049	0.637357	6.06716	0.05991	2.24126	1.241	1	0	0	33.33	23.2253	2.19722	0.435188	0	11.9786	2.28015	4359.9	62.2716	0.569571	0	-0.0393699	0.408888	0.164732	10.4154	-0.121981	0.00963971	18.4201	0.301308	8435.16	0.0683619	1
11	2021	4403	440000	1	-7.26304	0.0007	0.0455267	0.0455267	0.19868	1.04562	0.06767	1.97843	1.1344	1	0	0	33.33	23.403	2.19722	0.625702	0	12.0649	2.41034	4372.04	60.856	0.505747	0	-0.027311	-0.150485	0.100908	8.99981	-0.121981	0.0216986	26.2454	0.6049	8439.33	-0.00340784	1
11	2022	4403	440000	1	-7.00415	0.000907	3.13e-08	3.13e-08	0.0315313	-0.506619	0.033502	1.82791	1.12673	1	0	0	30	23.4833	2.30259	0.694629	0	12.1187	2.48367	4411.57	59.7242	0.505747	0	-0.0317906	-0.196012	0.100908	7.86801	-0.121981	0.017219	21.6661	0.0455267	8443.51	-0.00753088	1
11	2023	4403	440000	1	-6.85954	0.001048	1.68e-08	1.68e-08	0.0374887	0.030524	0.026481	1.46175	1.01271	1	0	0	30	23.5558	2.30259	0.653295	0	12.1819	2.57941	4427.92	59.7242	0.505747	0	-0.0311053	-0.196012	0.100908	7.86801	-0.121981	0.0179043	26.728	3.13e-08	8447.68	-0.00753088	1
14	2009	4403	440000	0	-6.87059	0.001037	0.116316	0.116235	-0.0235712	0.512462	0.047744	1.41006	2.51452	1	0	6e-06	44.44	21.2783	2.19722	0.660449	0	11.4379	1.42006	3177.63	36.651	0.320227	0	-0.0167243	-0.0796956	-0.0846122	-15.2052	-0.121981	0.0322853	4.26106		8389.22	-0.000506177	1
14	2010	4403	440000	0	-6.84914	0.001059	0.108884	0.108884	0.0625893	11.4757	0.048823	1.92077	1.81388	1	0	5e-06	44.44	21.1868	2.19722	0.669252	0	11.5795	1.43069	3144.38	36.1646	0.320227	0	-0.0216339	-0.0871273	-0.0846122	-15.6916	-0.121981	0.0273757	4.59383	0.116316	8393.4	-0.000661397	1
14	2011	4403	440000	0	-6.36047	0.001726	-1.25e-08	-1.25e-08	0.0965582	2.32004	0.035961	2.5092	1.21372	1	0	0	33.33	21.3096	2.19722	0.749757	0	11.6121	1.36586	3165.09	35.2453	0.320227	0	-0.0191495	-0.196012	-0.0846122	-16.6109	-0.121981	0.0298601	3.26795	0.108884	8397.58	-0.00753088	0
14	2012	4403	440000	0	-6.22461	0.001976	0.0166457	0.0166457	-0.0248044	7.48487	0.016419	1.47708	1.53308	1	0	0	33.33	21.4266	2.19722	0.752823	0	11.722	1.33632	4276.69	35.7024	0.320227	0	-0.0239639	-0.179366	-0.0846122	-16.1538	-0.121981	0.0250457	6.58168	-1.25e-08	8401.75	-0.00577059	1
14	2013	4403	440000	1	-6.9365	0.000971	-5.67e-08	-4.14e-08	-0.0495704	0.735221	0.018602	2.59124	1.74282	1	0	0	33.33	21.3613	2.19722	0.762465	0	11.7297	1.36574	4287.04	40.1932	0.320227	0	-0.0261469	-0.196012	-0.0846122	-11.663	-0.121981	0.0228627	31.6811	0.0166457	8405.93	-0.00753089	0
14	2014	4403	440000	1	-6.56191	0.001411	1.96e-08	1.96e-08	0.0872965	2.54268	0.028069	2.63839	1.92106	1	0	0	33.33	21.5283	2.19722	0.783595	0	11.915	1.41678	4306.43	34.1902	0.320227	0	-0.0286142	-0.196012	-0.0846122	-17.666	-0.121981	0.0203954	32.5873	-5.67e-08	8410.1	-0.00753088	1
14	2015	4403	440000	0	-6.99413	0.000916	9.56e-09	9.56e-09	0.0085637	3.65548	0.024607	2.74175	2.76362	1	0	1.1e-05	33.33	21.4982	2.19722	0.834166	0	11.9703	1.85393	4340.49	44.7188	0.320227	0	-0.0264925	-0.196012	-0.0846122	-7.13739	-0.121981	0.0225171	24.2014	1.96e-08	8414.28	-0.00753088	1
14	2016	4403	440000	0	-7.78067	0.000418	-2.64e-08	-2.64e-08	-0.0743722	8.10157	0.015537	2.26458	2.81387	1	0	1.1e-05	33.33	21.3512	2.19722	0.740777	0	12.0282	1.80404	4359.71	47.1946	0.328717	0	-0.0328436	-0.196012	-0.0761222	-4.66159	-0.121981	0.0161659	33.1641	9.56e-09	8418.45	-0.00753088	0
14	2017	4403	440000	0	-8.42353	0.00022	1.01e-08	1.01e-08	-0.0958057	-0.328108	0.00719	2.12427	1.8992	1	0	0	33.33	21.1474	2.19722	0.728515	0	12.1202	1.82511	4380.81	42.2507	0.340167	0	-0.0329718	-0.196012	-0.0646722	-9.60549	-0.121981	0.0160378	22.8511	-2.64e-08	8422.63	-0.00753088	1
14	2018	4403	440000	0	-8.12695	0.000295	-4.18e-08	-4.14e-08	0.0853794	1.67595	0.080596	1.9905	1.48172	1	0	0	33.33	21.3742	2.19722	0.785658	0	12.1525	1.99333	4397.92	35.8624	0.340167	0	-0.022576	-0.196012	-0.0646722	-15.9938	-0.121981	0.0264336	12.7695	1.01e-08	8426.81	-0.00753089	0
14	2019	4403	440000	0	-7.20967	0.000739	-4.67e-08	0.000103	-0.0043563	41.5351	0.016291	1.89715	1.46744	1	0	0	33.33	21.4025	2.19722	0.734123	0	12.2234	2.07963	4413.49	36.0494	0.340167	0	-0.0396055	-0.196012	-0.0646722	-15.8068	-0.121981	0.00940409	18.8306	-4.18e-08	8430.98	-0.00753089	0
14	2020	4403	440000	0	-6.91901	0.000988	1.3e-08	0.0003423	-0.0360978	4.9077	0.003753	1.68997	1.29435	1	0	0	33.33	21.6127	2.19722	0.710583	0	11.9786	2.28015	4359.9	36.8103	0.340167	0	-0.0371435	-0.196012	-0.0646722	-15.0459	-0.121981	0.0118661	18.4201	-4.67e-08	8435.16	-0.00753088	1
14	2021	4403	440000	1	-7.15757	0.000778	-3.43e-09	0.0002509	0.0177463	44.8054	0.019296	1.57859	1.23786	1	0	0	37.5	21.655	2.07944	0.710799	0	12.0649	2.41034	4372.04	37.8484	0.340167	0	-0.0343965	-0.196012	-0.0646722	-14.0078	-0.121981	0.0146131	26.2454	1.3e-08	8439.33	-0.00753088	0
14	2022	4403	440000	1	-8.0037	0.000334	-1.46e-08	0.0001979	-0.0245997	44.8054	0.08294	1.52737	1.417	1	0	0	33.33	21.8188	2.19722	0.637681	0	12.1187	2.48367	4411.57	36.2477	0.340167	0	-0.0226704	-0.196012	-0.0646722	-15.6085	-0.121981	0.0263392	21.6661	-3.43e-09	8443.51	-0.00753088	0
14	2023	4403	440000	1	-11.5655	9e-06	0.0006279	0.000755	-0.0012672	-0.019515	0.125054	2.79609	1.37982	1	0	0	33.33	21.6445	2.19722	0.624483	0	12.1819	2.57941	4427.92	36.3506	0.340167	0	-0.00728583	-0.195384	-0.0646722	-15.5056	-0.121981	0.0417238	26.728	-1.46e-08	8447.68	-0.00745874	1
29	2009	4403	440000	1	-6.39354	0.00167	0.246262	0.246262	0.412373	0.818626	0.006015	1.64375	2.65909	1	0	0	33.33	21.9355	2.19722	0.621312	0	11.4379	1.42006	3177.63	63.9936	0.635475	0.288044	-0.0145188	0.0502501	0.230636	12.1374	0.166062	0.0344908	4.26106		8389.22	0.000126885	1
29	2010	4403	440000	1	-7.41145	0.000604	1.2643	1.2643	1.21857	0.66108	0.025087	2.6622	1.95196	1	0	0	33.33	21.9409	2.19722	0.658443	0	11.5795	1.43069	3144.38	63.9856	0.635475	0	-0.0176436	1.06829	0.230636	12.1294	-0.121981	0.031366	4.59383	0.246262	8393.4	1.21917	1
29	2011	4403	440000	1	-7.46608	0.000572	1.22e-08	1.22e-08	-0.0437085	-0.048593	0.031272	1.68863	1.52234	1	0	0	33.33	21.8976	2.19722	0.659047	0	11.6121	1.36586	3165.09	63.8506	0.635475	0	-0.0145011	-0.196012	0.230636	11.9944	-0.121981	0.0345085	3.26795	1.2643	8397.58	-0.00753088	1
29	2012	4403	440000	1	-7.41902	0.000599	1.88e-08	1.88e-08	-0.0016477	0.240686	0.02878	2.27408	1.65477	1	0	0	33.33	22.035	2.19722	0.65497	0	11.722	1.33632	4276.69	64.2682	0.635475	0.0938983	-0.0167742	-0.196012	0.230636	12.412	-0.0280831	0.0322354	6.58168	1.22e-08	8401.75	-0.00753088	1
29	2013	4403	440000	1	-7.94048	0.000356	0.130266	0.130266	0.104195	9.63935	0.054167	2.16224	1.44701	1	0	0	33.33	22.1619	2.19722	0.70412	0	11.7297	1.36574	4287.04	63.8799	0.635475	0.0205618	-0.0155873	-0.0657458	0.230636	12.0237	-0.10142	0.0334223	31.6811	1.88e-08	8405.93	-0.000284187	1
29	2014	4403	440000	1	-8.30248	0.000248	0.15567	0.15567	0.123448	3.28977	0.068126	2.03624	2.01744	1	0	0	33.33	22.1992	2.19722	0.639197	0	11.915	1.41678	4306.43	66.6983	0.635475	0	-0.015285	-0.0403412	0.230636	14.8421	-0.121981	0.0337246	32.5873	0.130266	8410.1	-6.56517e-05	1
29	2015	4403	440000	1	-9.46575	7.7e-05	0.237655	0.237655	0.167877	0.20517	0.072027	2.2599	3.39056	1	0	8.9e-05	33.33	22.1536	2.19722	0.513458	0	11.9703	1.85393	4340.49	64.6112	0.635475	0	-0.0145139	0.0416435	0.230636	12.755	-0.121981	0.0344957	24.2014	0.15567	8414.28	7.22175e-05	1
29	2016	4403	440000	1	-10.2762	3.4e-05	0.292302	0.292302	0.291524	-0.060339	0.082284	2.87261	2.98334	1	0	8.9e-05	33.33	22.0545	2.19722	0.458198	0	12.0282	1.80404	4359.71	64.8865	0.635475	0	-0.0132537	0.0962907	0.230636	13.0303	-0.121981	0.0357559	33.1641	0.237655	8418.45	0.000892798	1
29	2017	4403	440000	1	-9.09386	0.000112	0.0647856	0.0647856	0.0644717	0.634542	0.046355	2.67571	0.782183	1	0	8.9e-05	33.33	22.1069	2.19722	0.442209	0	12.1202	1.82511	4380.81	64.8865	0.635475	0	-0.0176445	-0.131226	0.230636	13.0303	-0.121981	0.0313651	22.8511	0.292302	8422.63	-0.00225975	1
29	2018	4403	440000	1	-11.3932	1.1e-05	0.181909	0.181909	0.14398	1.03496	0.107155	2.62097	0.782183	1	0	8.9e-05	33.33	22.2635	2.19722	0.361164	0	12.1525	1.99333	4397.92	64.8865	0.635475	0	-0.0128886	-0.0141023	0.230636	13.0303	-0.121981	0.036121	12.7695	0.0647856	8426.81	-2.80458e-06	1
29	2019	4403	440000	1	-11.0384	1.6e-05	0.286938	0.286938	0.27857	-0.010612	0.110231	3.03633	0.782183	1	0	9.1e-05	33.33	22.3145	2.19722	0.297826	0	12.2234	2.07963	4413.49	64.8865	0.635475	0	-0.0149792	0.0909259	0.230636	13.0303	-0.121981	0.0340304	18.8306	0.181909	8430.98	0.000751732	1
29	2020	4403	440000	1	-10.2212	3.6e-05	1.48435	1.48435	2.12031	-0.360561	0.058734	3.28	1.61426	1	0	1.2e-05	30	22.32	2.3979	0.247212	0	11.9786	2.28015	4359.9	63.8319	0.635475	0	-0.0155413	1.28834	0.230636	11.9757	-0.121981	0.0334683	18.4201	0.286938	8435.16	2.13841	1
29	2021	4403	440000	1	-8.23223	0.000266	-1.74e-08	-1.74e-08	0.0966375	0.301623	0.035196	2.75534	1.48915	1	0	1.2e-05	33.33	22.545	2.19722	0.652638	0	12.0649	2.41034	4372.04	63.9937	0.571927	0	-0.0120398	-0.196012	0.167088	12.1375	-0.121981	0.0369698	26.2454	1.48435	8439.33	-0.00753088	0
29	2022	4403	440000	1	-8.89919	0.000136	0.895856	0.895856	0.979579	-0.325524	0.026289	3.72123	2.48421	1	1	9e-06	37.5	22.4619	2.07944	0.748204	0	12.1187	2.48367	4411.57	63.051	0.557849	0	-0.0113389	0.699844	0.15301	11.1948	-0.121981	0.0376706	21.6661	-1.74e-08	8443.51	0.342771	1
29	2023	4403	440000	1	-8.32292	0.000243	0.107959	0.107959	1.10772	0.946757	-0.069027	2.32376	2.07536	1	1	0	33.33	22.5928	2.19722	0.603705	0	12.1819	2.57941	4427.92	63.2405	0.557849	0	-0.0741215	-0.0880525	0.15301	11.3843	-0.121981	-0.0251119	26.728	0.895856	8447.68	-0.000682691	1
31	2009	4403	440000	1	-8.48408	0.000207	3.77e-10	3.77e-10	0.0360692	7.0552	0.02829	2.00301	2.04649	1	0	0	33.33	23.3101	2.19722	0.483594	0	11.4379	1.42006	3177.63	51.9385	0.506505	0	-0.00815296	-0.196012	0.101666	0.0823103	-0.121981	0.0408566	4.26106		8389.22	-0.00753088	1
31	2010	4403	440000	1	-6.94967	0.000958	0.49737	0.49737	0.677672	13.8419	0.027491	1.82117	1.25619	1	0	8e-06	33.33	23.7276	2.19722	0.635661	0	11.5795	1.43069	3144.38	54.7177	0.506505	0	-0.014281	0.301359	0.101666	2.86151	-0.121981	0.0347286	4.59383	3.77e-10	8393.4	0.0273685	1
31	2011	4403	440000	1	-6.79514	0.001118	0.0365203	0.0365203	0.0722137	4.46015	0.022469	1.55074	0.993079	1	0	8e-06	33.33	24.2077	2.19722	0.751175	0	11.6121	1.36586	3165.09	56.2663	0.506505	0	-0.0132287	-0.159491	0.101666	4.41011	-0.121981	0.0357809	3.26795	0.49737	8397.58	-0.00405706	1
31	2012	4403	440000	1	-7.06946	0.00085	0.386062	0.386062	0.328726	2.56227	0.019532	1.55621	1.00955	1	0	8e-06	33.33	24.274	2.19722	0.713557	0	11.722	1.33632	4276.69	53.3629	0.506505	0	-0.0141425	0.190051	0.101666	1.50671	-0.121981	0.0348671	6.58168	0.0365203	8401.75	0.00686451	1
31	2013	4403	440000	1	-6.86095	0.001047	0.288062	0.288062	0.330797	2.82892	0.022639	1.50023	0.944796	1	0	8e-06	37.5	24.4271	2.07944	0.718729	0	11.7297	1.36574	4287.04	52.5839	0.506505	0	-0.0152225	0.0920507	0.101666	0.72771	-0.121981	0.0337871	31.6811	0.386063	8405.93	0.000779977	1
31	2014	4403	440000	0	-7.04884	0.000868	0.0652944	0.0652944	0.0640462	3.30501	0.019494	1.71863	1.10103	1	0	8e-06	33.33	24.5587	2.19722	0.705511	0	11.915	1.41678	4306.43	52.4083	0.506505	0.0519031	-0.01625	-0.130717	0.101666	0.55211	-0.0700783	0.0327596	32.5873	0.288062	8410.1	-0.00223357	1
31	2015	4403	440000	1	-7.06186	0.000856	0.355002	0.355002	0.383478	0.737092	0.018098	1.87039	1.26024	1	0	6e-06	33.33	24.7364	2.19722	0.685415	0	11.9703	1.85393	4340.49	49.9401	0.456663	0	-0.019763	0.158991	0.0518238	-1.91609	-0.121981	0.0292466	24.2014	0.0652944	8414.28	0.00401898	1
31	2016	4403	440000	1	-7.28853	0.000683	0.799297	0.799297	0.752502	0.827077	0.021761	1.64571	1.07982	1	0	0	42.86	24.8387	1.94591	0.496408	0	12.0282	1.80404	4359.71	49.845	0.456663	0	-0.0468742	0.603285	0.0518238	-2.01119	-0.121981	0.00213542	33.1641	0.355002	8418.45	0.219567	1
31	2017	4403	440000	1	-6.83782	0.001071	0.0819382	0.0819382	0.0453663	0.41721	0.022902	1.34687	1.04162	1	0	6e-06	33.33	25.0507	2.19722	0.457162	0	12.1202	1.82511	4380.81	50.2187	0.456663	0	-0.0682313	-0.114073	0.0518238	-1.63749	-0.121981	-0.0192217	22.8511	0.799297	8422.63	-0.00148441	1
31	2018	4403	440000	1	-6.99034	0.00092	0.596496	0.596496	0.634462	1.17193	0.021984	1.78255	0.946159	1	0	6e-06	33.33	25.236	2.19722	0.469827	0	12.1525	1.99333	4397.92	51.8848	0.472702	0	-0.0861571	0.400484	0.0678628	0.0286103	-0.121981	-0.0371475	12.7695	0.0819382	8426.81	0.0642327	1
31	2019	4403	440000	1	-7.81972	0.000402	0.754924	0.754924	0.753002	1.82011	0.020228	1.5769	0.963801	1	0	3e-06	37.5	25.9337	2.07944	0.413622	0	12.2234	2.07963	4413.49	77.3168	0.538005	0	-0.056145	0.558912	0.133166	25.4606	-0.121981	-0.00713542	18.8306	0.596496	8430.98	0.174594	1
31	2020	4403	440000	0	-7.37425	0.000627	0.0824553	0.0824553	0.0645675	2.67461	0.005617	1.52367	0.943292	1	0	3e-06	36.36	26.0209	2.3979	0.437567	0	11.9786	2.28015	4359.9	75.8906	0.492763	0	-0.0410007	-0.113556	0.0879238	24.0344	-0.121981	0.00800886	18.4201	0.754924	8435.16	-0.00146432	1
31	2021	4403	440000	0	-7.45502	0.000578	0.205879	0.205879	0.229664	1.59958	0.003608	1.52525	0.925136	1	0	3e-06	36.36	26.0833	2.3979	0.479503	0	12.0649	2.41034	4372.04	75.8906	0.492763	0	-0.035306	0.00986692	0.0879238	24.0344	-0.121981	0.0137036	26.2454	0.0824553	8439.33	9.60606e-07	1
31	2022	4403	440000	1	-6.94837	0.000959	1.4187	1.4187	1.06737	0.493476	-0.010365	1.52201	0.863303	1	0	3e-06	36.36	26.0913	2.3979	0.446318	0	12.1187	2.48367	4411.57	75.8906	0.492763	0	-0.0977908	1.22268	0.0879238	24.0344	-0.121981	-0.0487812	21.6661	0.205879	8443.51	1.82786	1
31	2023	4403	440000	1	-8.17292	0.000282	0.744312	0.744312	0.600513	1.51813	0.000613	1.51356	0.842683	0	0	0	40	26.0118	2.30259	0.464207	1	12.1819	2.57941	4427.92	75.8906	0.492763	0	-0.0298354	0.548301	0.0879238	24.0344	-0.121981	0.0191742	26.728	1.4187	8447.68	0.164838	1
36	2010	4403	440000	1	-9.2807	9.3e-05	0.0675607	0.0675607	-0.0409504	9.90014	0.072766	2.27371	1.53697	1	0	0	33.33	22.1524	2.19722	0.409512	0	11.5795	1.43069	3144.38	32.846	0.313242	0	-0.0114748	-0.128451	-0.0915972	-19.0102	-0.121981	0.0375347	4.59383		8393.4	-0.0021194	1
36	2011	4403	440000	1	-7.80907	0.000406	0.0465569	0.0465569	0.0832385	-0.302184	0.025419	2.84246	1.12352	1	0	0	33.33	22.0745	2.19722	0.409554	0	11.6121	1.36586	3165.09	32.0031	0.313242	0.0284735	-0.0116246	-0.149455	-0.0915972	-19.8531	-0.0935078	0.037385	3.26795	0.0675607	8397.58	-0.00333833	1
36	2012	4403	440000	1	-8.28324	0.000253	0.0133117	0.0133117	0.0265516	0.098933	0.020232	3.20559	1.34948	0	0	0	33.33	22.1742	2.19722	0.411248	0	11.722	1.33632	4276.69	31.8832	0.313242	0.2864	-0.0135921	-0.1827	-0.0915972	-19.973	0.164418	0.0354175	6.58168	0.0465569	8401.75	-0.00609839	1
36	2013	4403	440000	1	-8.43621	0.000217	2.69e-08	2.69e-08	0.0135811	0.048196	0.027381	2.55916	1.1669	0	0	9e-06	36.36	22.1574	2.3979	0.403505	0	11.7297	1.36574	4287.04	31.8848	0.313242	0.246827	-0.0144889	-0.196012	-0.0915972	-19.9714	0.124846	0.0345207	31.6811	0.0133117	8405.93	-0.00753088	1
36	2014	4403	440000	1	-6.35808	0.00173	0.22724	0.227802	0.399418	0.161339	0.006596	4.06082	1.57105	0	0	9e-06	33.33	22.2425	2.48491	0.690803	0	11.915	1.41678	4306.43	32.0176	0.313242	0.0909976	-0.014872	0.031228	-0.0915972	-19.8386	-0.0309837	0.0341376	32.5873	2.69e-08	8410.1	3.04532e-05	1
36	2015	4403	440000	1	-8.01167	0.000331	5.36e-09	5.11e-05	0.0012136	3.59368	0.01465	3.1954	2.15061	0	0	0.007023	33.33	22.5895	2.48491	0.620867	0	11.9703	1.85393	4340.49	32.8858	0.31241	0.0102002	-0.0183046	-0.196012	-0.0924292	-18.9704	-0.111781	0.0307049	24.2014	0.22724	8414.28	-0.00753088	1
36	2016	4403	440000	0	-9.13378	0.000108	0.34343	0.350995	0.292106	42.8422	0.125054	1.46269	1.56665	0	0	0.006513	36.36	22.998	2.3979	0.454398	0	12.0282	1.80404	4359.71	33.0276	0.312109	0.108224	-0.0118043	0.147419	-0.0927302	-18.8286	-0.013757	0.0372052	33.1641	5.36e-09	8418.45	0.00320374	1
36	2017	4403	440000	0	-9.55611	7.1e-05	0.306653	0.309796	0.399896	4.19213	0.125054	2.26883	1.59743	0	0	0.006009	36.36	22.8887	2.3979	0.530579	0	12.1202	1.82511	4380.81	34.8802	0.312136	0.0407572	-0.00731033	0.110641	-0.0927032	-16.976	-0.0812242	0.0416993	22.8511	0.34343	8422.63	0.00135441	1
36	2018	4403	440000	1	-9.57889	6.9e-05	0.0933428	0.0955531	0.026678	-0.521187	0.09466	2.04409	1.07758	0	0	0.007113	36.36	23.1114	2.3979	0.306356	0	12.1525	1.99333	4397.92	38.4587	0.332136	0	-0.0167527	-0.102669	-0.0727032	-13.3975	-0.121981	0.0322569	12.7695	0.306653	8426.81	-0.00108222	1
36	2019	4403	440000	0	-8.8444	0.000144	0.0433653	0.0457869	0.0154991	0.53276	0.073384	2.14622	1.06154	0	0	0.004007	42.86	23.2199	1.94591	0.269652	0	12.2234	2.07963	4413.49	37.4441	0.332136	0	-0.0252031	-0.152646	-0.0727032	-14.4121	-0.121981	0.0238065	18.8306	0.0933428	8430.98	-0.0035568	1
36	2020	4403	440000	0	-8.8019	0.00015	0.0139671	0.0159466	0.100761	-0.572738	0.071274	2.77121	1.00741	0	0	0.003827	42.86	23.1069	1.94591	0.294605	0	11.9786	2.28015	4359.9	34.8333	0.332136	0.0950378	-0.0164564	-0.182045	-0.0727032	-17.0229	-0.0269436	0.0325532	18.4201	0.0433653	8435.16	-0.006033	1
36	2021	4403	440000	0	-9.31436	9e-05	4.82e-09	0.0016487	0.0422043	5.53067	0.05503	3.19294	1.04458	0	0	0.003755	42.86	22.9836	1.94591	0.322389	0	12.0649	2.41034	4372.04	35.2842	0.332136	0.0451811	-0.0141855	-0.196012	-0.0727032	-16.572	-0.0768003	0.0348241	26.2454	0.0139671	8439.33	-0.00753088	1
36	2022	4403	440000	0	-11.2404	1.3e-05	0.0341237	0.0360318	-0.0182361	11.8383	0.064882	2.99923	0.973045	0	0	0.002791	42.86	22.9464	1.94591	0.229125	0	12.1187	2.48367	4411.57	35.8455	0.282136	0.115602	-0.0133553	-0.161888	-0.122703	-16.0107	-0.00637954	0.0356543	21.6661	4.82e-09	8443.51	-0.00424271	1
36	2023	4403	440000	0	-8.55519	0.000193	-0.00462401	-0.00410589	0.0762338	0.266194	0.011866	3.97872	0.948672	0	0	0.001168	42.86	22.8513	1.94591	0.355618	0	12.1819	2.57941	4427.92	35.5784	0.282136	0	-0.0140908	-0.200636	-0.122703	-16.2778	-0.121981	0.0349188	26.728	0.0341237	8447.68	-0.00807653	0
42	2009	4403	440000	1	-7.90476	0.000369	0.145267	0.145267	0.1046	0.921443	0.041254	1.89566	1.50512	1	0	0.000526	33.33	22.5921	2.19722	0.494611	0	11.4379	1.42006	3177.63	57.7496	0.297496	0	-0.011216	-0.0507448	-0.107343	5.89341	-0.121981	0.0377935	4.26106		8389.22	-0.000130669	1
42	2010	4403	440000	1	-7.36337	0.000634	0.41375	0.41375	0.393334	1.12923	0.053318	1.97797	1.26053	1	0	0.000526	33.33	22.6387	2.19722	0.527688	0	11.5795	1.43069	3144.38	57.7496	0.297496	0	-0.0139082	0.217738	-0.107343	5.89341	-0.121981	0.0351014	4.59383	0.145267	8393.4	0.0103229	1
42	2011	4403	440000	1	-7.3323	0.000654	0.0275272	0.0275272	0.0181597	1.3561	0.044643	2.13643	1.10686	1	0	0.000377	33.33	22.69	2.19722	0.571124	0	11.6121	1.36586	3165.09	57.7496	0.297496	0	-0.0129147	-0.168484	-0.107343	5.89341	-0.121981	0.0360949	3.26795	0.41375	8397.58	-0.00478277	1
42	2012	4403	440000	1	-7.94913	0.000353	0.418652	0.418652	0.426074	0.265021	0.054795	2.29805	1.25418	1	0	0.000377	33.33	22.7404	2.19722	0.589456	0	11.722	1.33632	4276.69	57.7496	0.297496	0.0479088	-0.0118693	0.222641	-0.107343	5.89341	-0.0740725	0.0371403	6.58168	0.0275272	8401.75	0.011036	1
42	2013	4403	440000	0	-7.72774	0.00044	0.0046535	0.0046535	-0.0127959	3.45864	0.050699	2.09894	1.38289	0	0	0.000377	37.5	22.8025	2.07944	0.691515	0	11.7297	1.36574	4287.04	52.6521	0.284877	0	-0.0136241	-0.191358	-0.119962	0.79591	-0.121981	0.0353855	31.6811	0.418652	8405.93	-0.00700714	1
42	2014	4403	440000	0	-6.27944	0.001871	0.404834	0.404834	0.518697	2.42998	0.01887	1.68804	1.24944	0	1	0.000377	33.33	23.5081	2.19722	0.832609	0	11.915	1.41678	4306.43	52.9961	0.288317	0	-0.0203096	0.208823	-0.116522	1.13991	-0.121981	0.0287	32.5873	0.0046535	8410.1	0.00910612	1
42	2015	4403	440000	0	-6.83767	0.001071	0.485182	0.49158	0.554618	1.3023	0.01624	1.71981	1.2424	0	1	0.006822	33.33	23.9269	2.19722	0.664116	0	11.9703	1.85393	4340.49	62.8873	0.47351	0	-0.0184187	0.28917	0.0686708	11.0311	-0.121981	0.0305909	24.2014	0.404834	8414.28	0.0241802	1
42	2016	4403	440000	1	-6.68541	0.001247	0.125947	0.12605	0.10318	0.337482	0.007597	1.647	1.18068	0	1	0.006824	33.33	24.0961	2.19722	0.612015	0	12.0282	1.80404	4359.71	62.9098	0.47368	0	-0.0254139	-0.070065	0.0688408	11.0536	-0.121981	0.0235957	33.1641	0.485182	8418.45	-0.000343956	1
42	2017	4403	440000	1	-6.57897	0.001387	-3.11e-08	-3.11e-08	0.104158	4.92282	0.013959	1.55112	1.06574	0	1	0.004896	33.33	24.4988	2.19722	0.648268	0	12.1202	1.82511	4380.81	62.9098	0.47368	0	-0.0267497	-0.196012	0.0688408	11.0536	-0.121981	0.0222599	22.8511	0.125947	8422.63	-0.00753089	0
42	2018	4403	440000	1	-6.64262	0.001302	0.0019799	0.0019799	-0.0496025	-0.238846	0.009011	1.44342	0.995526	0	0	0.003162	33.33	24.553	2.19722	0.55993	0	12.1525	1.99333	4397.92	64.4433	0.493665	0	-0.0309845	-0.194032	0.0888258	12.5871	-0.121981	0.0180251	12.7695	-3.11e-08	8426.81	-0.00730497	1
42	2019	4403	440000	1	-6.8441	0.001065	0.239913	0.239913	0.254707	1.41662	0.014921	1.6085	0.98251	0	0	0.003162	33.33	24.5331	2.19722	0.720973	0	12.2234	2.07963	4413.49	64.8476	0.497708	0	-0.0334982	0.0439015	0.0928688	12.9914	-0.121981	0.0155114	18.8306	0.0019799	8430.98	8.46133e-05	1
42	2020	4403	440000	1	-6.56227	0.001411	0.295441	0.295441	0.279087	1.27797	0.003599	1.80171	0.952447	0	0	0.001728	37.5	24.5175	2.07944	0.694843	0	11.9786	2.28015	4359.9	67.7014	0.526246	0	-0.0264307	0.0994295	0.121407	15.8452	-0.121981	0.0225789	18.4201	0.239913	8435.16	0.000982983	1
42	2021	4403	440000	1	-6.68934	0.001243	0.194133	0.194133	0.220274	0.307222	0.001577	1.93575	0.930832	0	0	0.001728	37.5	24.4475	2.07944	0.68747	0	12.0649	2.41034	4372.04	60.9258	0.330707	0	-0.0279053	-0.00187828	-0.0741322	9.06961	-0.121981	0.0211042	26.2454	0.295441	8439.33	-6.62642e-09	1
42	2022	4403	440000	1	-6.58672	0.001377	-5.67e-08	-4.14e-08	-0.0080178	-0.261764	0.000245	1.72382	0.92004	0	1	0.001688	37.5	24.3257	2.07944	0.711017	0	12.1187	2.48367	4411.57	66.7028	0.526261	0	-0.0277427	-0.196012	0.121422	14.8466	-0.121981	0.0212668	21.6661	0.194133	8443.51	-0.00753089	0
42	2023	4403	440000	0	-5.81411	0.002976	2.57e-08	2.57e-08	-0.0710326	3.6661	-0.068377	1.75738	0.943196	0	1	0.001659	37.5	24.1555	2.07944	0.701212	0	12.1819	2.57941	4427.92	62.7331	0.526261	0	-0.125957	-0.196012	0.121422	10.8769	-0.121981	-0.0769478	26.728	-5.67e-08	8447.68	-0.00753088	1
69	2009	4403	440000	0	-8.29456	0.00025	0.0785158	0.0835383	0.0220996	6.24525	0.060638	0.894519	1.58658	1	0	0.006482	35.71	24.149	2.56495	0.295963	0	11.4379	1.42006	3177.63	58.4577	0.563633	0	-0.005279	-0.117496	0.158794	6.60151	-0.121981	0.0437306	4.26106		8389.22	-0.00162206	1
69	2010	4403	440000	1	-7.53773	0.000532	0.10332	0.10725	0.18911	4.02383	0.068575	1.44724	1.19947	1	0	0.003815	50	24.6056	2.30259	0.403284	0	11.5795	1.43069	3144.38	59.0396	0.563633		-0.00601619	-0.0926915	0.158794	7.18341		0.0429934	4.59383	0.0785158	8393.4	-0.000796378	1
69	2011	4403	440000	1	-7.61608	0.000492	0.143387	0.146891	0.170887	1.7165	0.052361	1.62312	1.14808	1	0	0.003795	54.55	24.8626	2.3979	0.505683	0	11.6121	1.36586	3165.09	58.197	0.565198		-0.00539005	-0.0526245	0.160359	6.34081		0.0436195	3.26795	0.10332	8397.58	-0.000145735	1
69	2012	4403	440000	1	-8.06037	0.000316	0.152689	0.156164	0.142389	2.26597	0.055572	1.43996	1.19128	1	0	0.003702	50	25.0137	2.30259	0.481321	0	11.722	1.33632	4276.69	59.2901	0.566182		-0.00757819	-0.0433229	0.161343	7.43391		0.0414314	6.58168	0.143387	8401.75	-8.13115e-05	1
69	2013	4403	440000	1	-8.1214	0.000297	0.331571	0.333192	0.316357	0.650045	0.056398	1.33669	1.05333	1	0	0.002792	55.56	25.1992	2.19722	0.524511	0	11.7297	1.36574	4287.04	59.7735	0.566319	0	-0.00905854	0.135559	0.16148	7.91731	-0.121981	0.0399511	31.6811	0.152689	8405.93	0.00249109	1
69	2014	4403	440000	1	-8.15093	0.000288	0.199745	0.201839	0.221126	1.05874	0.058928	1.59182	1.12516	1	0	0.002476	57.14	25.2758	2.07944	0.471859	0	11.915	1.41678	4306.43	59.9467	0.568951	0	-0.00959975	0.00373292	0.164112	8.09051	-0.121981	0.0394098	32.5873	0.331571	8410.1	5.20172e-08	1
69	2015	4403	440000	1	-8.41875	0.000221	0.153971	0.155269	0.18714	1.03425	0.045489	1.88236	1.08276	1	0	0.002298	57.14	25.4705	2.07944	0.444118	0	11.9703	1.85393	4340.49	62.6447	0.576635	0	-0.00890845	-0.0420407	0.171796	10.7885	-0.121981	0.0401011	24.2014	0.199745	8414.28	-7.43035e-05	1
69	2016	4403	440000	1	-8.36956	0.000232	1.01172	1.01277	1.0418	1.16499	0.049957	1.47911	1.04546	1	0	0.001705	57.14	25.7092	1.94591	0.464459	0	12.0282	1.80404	4359.71	64.5737	0.53468	0	-0.0105399	0.815704	0.129841	12.7175	-0.121981	0.0384696	33.1641	0.153971	8418.45	0.542748	1
69	2017	4403	440000	1	-8.2127	0.000271	0.223438	0.223449	0.25651	3.11732	0.042851	1.62132	1.01443	1	0	0.000856	57.14	26.1053	1.94591	0.484948	0	12.1202	1.82511	4380.81	64.1982	0.53468	0	-0.0142273	0.0274258	0.129841	12.342	-0.121981	0.0347823	22.8511	1.01172	8422.63	2.0629e-05	1
69	2018	4403	440000	1	-8.08177	0.000309	1.8163	1.82003	1.76323	1.39946	0.038394	1.61603	0.936183	1	0	0.001129	50	26.4074	2.07944	0.544673	0	12.1525	1.99333	4397.92	57.796	0.469972	0	-0.0213104	1.62029	0.0651328	5.93981	-0.121981	0.0276992	12.7695	0.223438	8426.81	4.25381	1
69	2019	4403	440000	1	-8.10448	0.000302	0.330131	0.331269	0.370526	1.47105	0.037781	1.48792	0.929928	1	0	0.001131	50	26.6624	2.07944	0.488236	0	12.2234	2.07963	4413.49	57.7825	0.470062	0	-0.0263281	0.134119	0.0652228	5.92631	-0.121981	0.0226814	18.8306	1.8163	8430.98	0.00241252	1
69	2020	4403	440000	0	-8.29518	0.00025	0.142208	0.143087	0.142159	1.97653	0.034436	1.61767	0.901594	1	0	0.001181	57.14	26.847	1.94591	0.548538	0	11.9786	2.28015	4359.9	57.5368	0.470103	0	-0.0175835	-0.0538032	0.0652638	5.68061	-0.121981	0.031426	18.4201	0.330131	8435.16	-0.000155748	1
69	2021	4403	440000	0	-8.03645	0.000323	0.216558	0.217322	0.213364	1.01049	0.014898	1.5962	0.887026	1	0	0.000771	57.14	26.8972	1.94591	0.516127	0	12.0649	2.41034	4372.04	57.2946	0.470103	0	-0.0204032	0.020546	0.0652638	5.43841	-0.121981	0.0286064	26.2454	0.142209	8439.33	8.67328e-06	1
69	2022	4403	440000	1	-7.29729	0.000677	1.87277	1.87652	1.77581	2.68509	-0.032493	1.62472	0.875379	1	0	0.000771	57.14	26.6969	1.94591	0.498898	0	12.1187	2.48367	4411.57	57.5351	0.470103	0	-0.0689718	1.67676	0.0652638	5.67891	-0.121981	-0.0199622	21.6661	0.216558	8443.51	4.71426	1
69	2023	4403	440000	1	-7.82686	0.000399	1.52631	1.52795	1.45188	0.946451	-0.022734	1.61335	0.859585	1	0	0.000649	57.14	26.6395	1.94591	0.480602	1	12.1819	2.57941	4427.92	56.9431	0.470103	0	-0.0692429	1.3303	0.0652638	5.08691	-0.121981	-0.0202333	26.728	1.87277	8447.68	2.35422	1
402	2009	1100	110000	0	-8.25164	0.000261	0.0381976	0.0399172	0.113553	1.55237	0.032442	2.70322	1.32283	1	0	0.000283	33.33	24.4693	2.19722	0.437963	0	11.1627	2.00485	584.442	30.3354	0.265473	0	-0.00623012	-0.157814	-0.139366	-21.5208	-0.121981	0.0427795	34.1889		3495.23	-0.0039304	1
402	2010	1100	110000	0	-7.89624	0.000372	0.657575	0.661729	0.645028	2.80712	0.03385	2.14163	1.05105	1	0	0.000275	33.33	24.7154	2.19722	0.52526	0	11.2378	1.99631	580.735	28.7452	0.265473	0	-0.0082832	0.461564	-0.139366	-23.111	-0.121981	0.0407264	56.0285	0.0381976	3496.97	0.0983321	1
402	2011	1100	110000	0	-7.62302	0.000489	0.0751556	0.0777985	0.0804918	-0.13142	0.034454	1.54141	0.99696	1	0	0.000212	33.33	24.813	2.19722	0.533522	0	11.3103	1.95615	583.623	30.8447	0.265473	0.51823	-0.0076803	-0.120856	-0.139366	-21.0115	0.396249	0.0413293	51.7402	0.657575	3498.71	-0.00176525	1
402	2012	1100	110000	0	-7.81833	0.000402	0.505398	0.509424	0.592426	1.25708	0.038505	1.76538	0.991255	1	0	0.000716	33.33	24.9722	2.19722	0.538033	0	11.3791	1.9306	790.672	31.4751	0.265473	0.248029	-0.00797582	0.309387	-0.139366	-20.3811	0.126048	0.0410338	19.8029	0.0751556	3500.45	0.0296146	1
402	2013	1100	110000	0	-8.15103	0.000288	0.458238	0.46006	0.479002	1.63693	0.046273	2.21027	0.886732	1	0	0.001183	33.33	25.0549	2.19722	0.562502	0	11.4427	1.96002	794.439	30.4839	0.265473	0.206813	-0.00855386	0.262227	-0.139366	-21.3723	0.084832	0.0404557	48.6764	0.505399	3502.19	0.0180314	1
402	2014	1100	110000	0	-7.98915	0.000339	0.53655	0.538062	0.526217	1.42786	0.035536	2.05963	1.11464	1	0	0.000849	33.33	25.1959	2.19722	0.578292	0	11.5129	1.98986	798.036	46.8861	0.268861	0.0947983	-0.0102108	0.340538	-0.135978	-4.97009	-0.027183	0.0387988	50.3482	0.458238	3503.93	0.039491	1
402	2015	1100	110000	0	-7.61242	0.000494	1.8163	1.82003	1.76323	2.16024	0.021433	3.10096	1.05162	1	0	0.000804	33.33	25.3837	2.19722	0.614272	0	11.5759	2.1227	804.98	52.886	0.27886	0	-0.0108604	1.62029	-0.125979	1.02981	-0.121981	0.0381492	43.6037	0.53655	3505.67	4.25381	1
402	2016	1100	110000	0	-8.40834	0.000223	0.02155	0.0209627	0.00375495	3.955	0.024953	2.60995	0.996939	1	0	0.000587	50	25.4492	1.79176	0.500306	0	11.6801	2.20572	808.546	59.6304	0.296505	0.121219	-0.0142404	-0.174462	-0.108334	7.77421	-0.000762687	0.0347691	17.9064	1.8163	3507.41	-0.00531007	1
402	2017	1100	110000	1	-7.96587	0.000347	0.449264	0.450695	0.496922	0.623077	0.032765	2.63616	0.996014	1	0	0.0004	33.33	25.5533	2.19722	0.501867	0	11.7675	2.26245	812.048	60.0715	0.300915	0.0386296	-0.0144869	0.253252	-0.103924	8.21531	-0.0833517	0.0345227	51.4846	0.02155	3509.15	0.0162427	1
402	2018	1100	110000	0	-7.77714	0.000419	1.53829	1.54037	1.64592	5.51533	0.027184	2.707	0.879203	1	0	0.000491	33.33	25.724	2.19722	0.522723	0	11.8509	2.32466	815.164	61.1185	0.311385	0.0431912	-0.0162702	1.34228	-0.0934542	9.26231	-0.0787902	0.0327394	29.0865	0.449264	3510.89	2.4184	1
402	2019	1100	110000	1	-7.85226	0.000389	0.214267	0.215194	0.207589	2.34916	0.025438	2.2053	0.909225	1	0	0.000491	33.33	25.8108	2.19722	0.494112	0	12.009	2.08012	818.065	61.1185	0.311385	0.248509	-0.0269067	0.0182551	-0.0934542	9.26231	0.126528	0.0221029	30.3964	1.53829	3512.63	6.08351e-06	1
402	2020	1100	110000	1	-7.69141	0.000457	0.1366	0.137054	0.124201	0.634858	0.013111	2.24313	0.878743	1	0	0.000491	33.33	25.8544	2.19722	0.484644	0	12.013	2.24456	820.841	61.1185	0.311385	0.325695	-0.0245535	-0.0594116	-0.0934542	9.26231	0.203713	0.0244561	32.2433	0.214267	3514.37	-0.000209707	1
402	2021	1100	110000	0	-7.78742	0.000415	0.2178	0.218261	0.218799	2.45536	0.009596	2.25264	0.844224	1	0	0.000484	33.33	25.8279	2.19722	0.5113	0	12.1226	2.13751	823.126	56.9289	0.311385	0.326561	-0.0199312	0.0217879	-0.0934542	5.07271	0.20458	0.0290784	40.8281	0.1366	3516.11	1.0343e-05	1
402	2022	1100	110000	0	-7.73587	0.000437	-0.167936	-0.167793	-0.225893	0.018213	0.004231	2.44515	0.825415	1	0	0.000466	33.33	25.754	2.19722	0.485452	0	12.1564	2.29499	830.569	56.9289	0.311385	0.302187	-0.0205311	-0.363948	-0.0934542	5.07271	0.180206	0.0284785	31.1972	0.2178	3517.85	-0.0482078	0
402	2023	1100	110000	0	-7.2354	0.00072	0.925948	0.928499	0.877996	0.690416	-0.014938	3.17815	0.796719	1	0	0.000292	33.33	25.6957	2.19722	0.479322	0	12.2075	2.48169	832.05	56.9289	0.311385	0.427633	-0.0598734	0.729936	-0.0934542	5.07271	0.305651	-0.0108638	36.6125	-0.167936	3519.59	0.388915	1
514	2009	5000	500000	0	-8.64308	0.000176	0.205983	0.219072	0.19685	1.73633	0.044047	2.59844	1.65407	1	0	0	57.14	21.9734	1.94591	0.274003	0	10.3473	1.34243	295.907	66.8839	0.638437		-0.00814515	0.0099711	0.233598	15.0277		0.0408644	57.0041		3607.39	9.91354e-07	1
514	2010	5000	500000	0	-8.25001	0.000261	0.277858	0.292528	0.295671	-0.409085	0.035593	3.05827	1.76752	1	0	0	57.14	22.2505	1.94591	0.386856	0	10.3473	1.3738	294.019	66.9215	0.638437	0	-0.928805	0.081846	0.233598	15.0653	-0.121981	-0.879796	71.9717	0.205983	3609.19	0.000548268	1
514	2011	5000	500000	0	-7.95924	0.000349	0.0238291	0.0300401	0.0994913	4.58958	0.042746	2.39167	1.07099	1	0	0	57.14	22.3822	1.94591	0.338382	0	10.4487	1.29866	295.41	67.0428	0.638437		-0.928805	-0.172183	0.233598	15.1866		-0.879796	64.5331	0.277858	3610.98	-0.00510467	1
514	2012	5000	500000	1	-6.97356	0.000935	0.0066774	0.0180228	0.0525977	0.229277	0.00437	2.31035	1.116	1	0	0	57.14	22.6352	1.94591	0.431119	0	10.5691	1.32618	261.713	66.6318	0.638265	0	-0.0321797	-0.189334	0.233426	14.7756	-0.121981	0.0168299	69.6967	0.0238291	3612.78	-0.00678715	1
514	2013	5000	500000	1	-7.70375	0.000451	0.0853887	0.096107	0.0711145	1.68371	0.011929	1.64078	1.06684	1	0	0	57.14	22.759	1.94591	0.477271	0	10.5372	1.37331	262.95	64.1771	0.635776	0	-0.0214813	-0.110623	0.230937	12.3209	-0.121981	0.0275283	101.742	0.0066774	3614.57	-0.00135374	1
514	2014	5000	500000	0	-7.57274	0.000514	0.0177916	0.0264653	0.0325705	0.124764	0.013838	1.98192	1.16455	1	0	0	57.14	22.776	1.94591	0.454256	0	10.7758	1.40308	264.135	63.804	0.630917	0	-0.0220156	-0.17822	0.226078	11.9478	-0.121981	0.026994	69.2702	0.0853887	3616.37	-0.0056607	1
514	2015	5000	500000	1	-6.99698	0.000914	-1.5e-09	0.0080237	0.0005641	0.018461	-0.013679	1.91553	1.86752	1	0	0	40	22.7191	1.60944	0.549261	0	10.8652	1.4248	266.433	64.2531	0.631865	0	-0.0593084	-0.196012	0.227026	12.3969	-0.121981	-0.0102988	66.6511	0.0177916	3618.16	-0.00753088	0
514	2016	5000	500000	1	-8.85065	0.000143	0.535321	0.537951	0.548682	0.209031	0.011755	3.21052	1.98638	1	0	0	57.14	22.6076	1.94591	0.575331	1	10.9665	1.39709	267.613	64.24	0.631865	0	-0.0193558	0.339309	0.227026	12.3838	-0.121981	0.0296538	47.3543	-1.5e-09	3619.96	0.039065	1
514	2017	5000	500000	1	-8.91023	0.000135	0.297823	0.303508	0.239033	0.780109	0.015616	3.49682	1.27067	1	0	0	57.14	22.5649	1.94591	0.557861	0	11.0579	1.42931	268.382	63.7959	0.631865	0	-0.0198314	0.101811	0.227026	11.9397	-0.121981	0.0291782	70.7434	0.535321	3621.75	0.00105532	1
514	2018	5000	500000	1	-8.19884	0.000275	-4.33e-08	0.0037313	-0.0265294	0.219947	0.00662	1.89519	0.941484	1	0	0	57.14	22.6059	1.94591	0.517036	0	11.0964	1.54327	269.43	64.9663	0.631865	0	-0.0241862	-0.196012	0.227026	13.1101	-0.121981	0.0248234	68.6776	0.297823	3623.55	-0.00753089	0
514	2019	5000	500000	1	-9.27951	9.3e-05	8.59e-09	0.0031676	0.0096609	10.63	0.041796	2.66594	1.03678	1	0	0	57.14	22.5953	1.94591	0.519069	0	11.2362	1.53491	270.389	64.1528	0.631865	0	-0.022116	-0.196012	0.227026	12.2966	-0.121981	0.0268936	75.8511	-4.33e-08	3625.35	-0.00753088	1
514	2020	5000	500000	1	-7.26875	0.000696	8.38e-09	0.0024334	0.156396	7.77875	0.017689	1.99402	0.916595	1	0	0	57.14	22.757	1.94591	0.672124	0	11.2667	1.63823	271.31	64.099	0.631865	0	-0.0190202	-0.196012	0.227026	12.2428	-0.121981	0.0299894	77.3023	8.59e-09	3627.14	-0.00753088	1
514	2021	5000	500000	1	-8.3996	0.000225	4.89e-08	0.0021332	-0.0089286	16.4353	0.02412	2.10657	0.91941	1	0	0	57.14	22.85	1.79176	0.660784	0	11.3723	1.65065	271.996	64.1299	0.631865	0	-0.0192039	-0.196012	0.227026	12.2737	-0.121981	0.0298057	82.2948	8.38e-09	3628.94	-0.00753088	1
514	2022	5000	500000	1	-9.19809	0.000101	0.0678193	0.0705313	0.0070752	17.9071	0.021262	2.24401	0.927045	1	0	0	57.14	22.7207	1.94591	0.571833	0	11.4149	1.69474	274.456	63.848	0.631865	0	-0.0169507	-0.128192	0.227026	11.9918	-0.121981	0.0320589	39.7076	4.89e-08	3630.73	-0.00210662	1
514	2023	5000	500000	1	-8.08277	0.000309	-0.00884173	-0.00169111	-0.0323723	15.7739	0.011715	2.10092	0.898768	0	0	0	57.14	22.8096	1.94591	0.488494	0	11.4525	1.88184	275.298	64.2913	0.631865	0	-0.0196239	-0.204853	0.227026	12.4351	-0.121981	0.0293857	70.6466	0.0678193	3632.53	-0.00859666	0
517	2010	3302	330000	0	-5.91171	0.0027	-5.59e-08	-4.14e-08	0.220431	9.1919	0.034338	2.09496	1.09912	0	0	0	33.33	22.6947	2.19722	0.814716	0	11.1472	0.64152	544.158	83.6279	0.78017	0	-0.0155172	-0.196012	0.375331	31.7717	-0.121981	0.0334924	130.492		11565.4	-0.00753089	0
517	2011	3302	330000	0	-6.51206	0.001483	-3.2e-08	-3.2e-08	0.0278553	0.695233	0.039198	1.47377	1.04396	0	1	0.00033	33.33	23.0579	2.19722	0.862233	0	11.2838	1.76208	547.759	83.6279	0.78017	0	-0.0136766	-0.196012	0.375331	31.7717	-0.121981	0.035333	7.27933	-5.59e-08	11571.2	-0.00753089	0
517	2012	3302	330000	1	-7.20132	0.000745	-1.89e-08	-1.89e-08	-0.0958057	5.88305	0.039545	1.21911	1.07169	0	1	0.00033	33.33	23.0962	2.19722	0.68611	0	11.3648	1.7168	654.593	83.6279	0.78017	0	-0.0145643	-0.196012	0.375331	31.7717	-0.121981	0.0344453	63.2871	-3.2e-08	11576.9	-0.00753088	0
517	2013	3302	330000	1	-8.05575	0.000317	0.12806	0.12806	0.0344728	0.454721	0.055123	1.53771	1.04927	0	1	0.000283	33.33	22.8305	2.19722	0.645727	0	11.7192	1.75249	657.995	83.6279	0.78017	0	-0.0187276	-0.0679513	0.375331	31.7717	-0.121981	0.030282	92.2184	-1.89e-08	11582.7	-0.000313757	1
517	2014	3302	330000	1	-8.72498	0.000162	0.253956	0.253956	0.270031	-0.791358	0.051517	3.84757	1.15246	0	0	0.000236	33.33	22.5155	2.19722	0.796481	0	11.4964	1.78845	661.092	83.6279	0.78017	0	-0.00896758	0.057944	0.375331	31.7717	-0.121981	0.040042	38.9715	0.12806	11588.5	0.000194548	1
517	2015	3302	330000	1	-8.08802	0.000307	2.39e-09	2.39e-09	-0.0503222	8.48315	0.013015	3.03833	3.16223	0	0	0.061469	33.33	22.7945	2.19722	0.626637	0	11.5364	1.87002	666.775	77.6068	0.479264	0.00270142	-0.0174417	-0.196012	0.0744248	25.7506	-0.11928	0.0315678	29.3663	0.253956	11594.2	-0.00753088	1
517	2016	3302	330000	0	-7.33481	0.000652	-2.7e-08	-2.7e-08	0.020074	4.41133	0.013409	1.77748	2.12202	0	0	0.061413	33.33	23.1308	2.19722	0.657937	0	11.6142	1.81969	669.729	77.6068	0.479264	0	-0.0243659	-0.196012	0.0744248	25.7506	-0.121981	0.0246437	68.9994	2.39e-09	11600	-0.00753088	0
517	2017	3302	330000	0	-7.64545	0.000478	0.0118834	0.0118834	0.0384595	0.960044	0.041041	1.93675	1.47138	0	0	0.061359	37.5	23.3031	2.07944	0.592187	0	11.7277	1.74001	671.069	77.6068	0.479264	0	-0.0489681	-0.184128	0.0744248	25.7506	-0.121981	4.15109e-05	60.0174	-2.7e-08	11605.7	-0.00624254	1
517	2018	3302	330000	1	-6.32352	0.00179	-1.54e-08	-1.54e-08	0.112301	0.555595	0.022543	1.42045	1.10141	0	0	0.061359	37.5	23.9144	2.07944	0.71431	0	11.7951	1.79993	673.872	77.6068	0.479264	0	-0.0560957	-0.196012	0.0744248	25.7506	-0.121981	-0.00708607	75.0497	0.0118834	11611.5	-0.00753088	0
517	2019	3302	330000	1	-6.90271	0.001004	0.209236	0.209236	0.232635	7.95041	0.043884	1.30804	1.03958	0	0	0.296871	37.5	24.4125	2.07944	0.620068	0	11.8717	1.81679	676.256	82.7469	0.479264	0	-0.054881	0.0132243	0.0744248	30.8907	-0.121981	-0.00587145	96.4878	-1.54e-08	11617.2	2.31271e-06	1
517	2020	3302	330000	1	-6.40622	0.001649	-2.41e-08	-2.41e-08	0.141263	7.79136	0.026233	1.39268	0.985115	0	0	0.286977	33.33	24.9394	2.19722	0.725384	0	11.7952	2.01886	645.607	81.7576	0.479264	0	-0.0315083	-0.196012	0.0744248	29.9014	-0.121981	0.0175013	93.7841	0.209236	11623	-0.00753088	0
517	2021	3302	330000	1	-6.75569	0.001163	0.0524534	0.0524534	0.0713356	1.66569	0.013899	1.34182	0.934478	0	0	0.286977	33.33	25.1471	2.19722	0.728519	0	11.9442	1.95363	647.404	81.7576	0.479264	0	-0.026289	-0.143558	0.0744248	29.9014	-0.121981	0.0227206	67.5633	-2.41e-08	11628.7	-0.00295859	1
517	2022	3302	330000	1	-6.80079	0.001112	-2.03e-08	-2.03e-08	-0.0901036	-0.010476	0.011198	1.26553	0.985108	0	0	0.289069	33.33	25.0183	2.19722	0.757552	0	12.0071	2.06172	653.204	79.5345	0.479264	0	-0.0280476	-0.196012	0.0744248	27.6783	-0.121981	0.020962	64.9357	0.0524534	11634.5	-0.00753088	0
517	2023	3302	330000	1	-6.63996	0.001305	0.143475	0.143475	-0.0603848	1.94662	0.007174	1.28749	0.969889	0	0	0.289069	33.33	24.6011	1.79176	0.773692	0	12.0457	2.28885	653.864	79.3167	0.479264	0	-0.026695	-0.0525364	0.0744248	27.4605	-0.121981	0.0223146	75.3204	-2.03e-08	11640.2	-0.000145004	1
537	2009	1200	120000	0	-6.80152	0.001111	3.41963	3.41969	3.80698	1.91975	0.044484	1.2098	3.26618	1	0	0	33.33	21.7819	2.19722	0.745255	0	11.0441	1.48264	605.077	25.7361	0.191902	0	-0.012324	3.22362	-0.212937	-26.1201	-0.121981	0.0366856	69.5823		3592.05	33.4989	1
537	2010	1200	120000	0	-6.99236	0.000918	1.43213	1.43216	1.694	0.00307	0.062756	1.68091	2.20616	1	0	1.4e-05	33.33	21.7222	2.19722	0.702727	0	11.1981	1.49322	601.188	23.4722	0.200174	0	-0.0146826	1.23612	-0.204665	-28.384	-0.121981	0.034327	79.8049	3.41963	3593.84	1.8888	1
537	2011	1200	120000	0	-8.77077	0.000155	0.632945	0.632979	0.748513	1.94711	0.125054	1.9593	1.46577	1	0	1.4e-05	33.33	21.8135	2.19722	0.715859	0	11.3529	1.31753	605.242	27.1269	0.200174	0	-0.00651592	0.436934	-0.204665	-24.7293	-0.121981	0.0424937	52.7345	1.43213	3595.63	0.0834155	1
537	2012	1200	120000	0	-8.82955	0.000146	0.990961	0.991009	1.14854	2.36172	0.125054	1.76817	1.6863	1	0	0	33.33	21.9123	2.19722	0.594272	0	11.4422	1.34886	744.415	24.8646	0.200174	0	-0.00826877	0.79495	-0.204665	-26.9916	-0.121981	0.0407408	30.0585	0.632945	3597.42	0.502364	1
537	2013	1200	120000	0	-9.19721	0.000101	0.152595	0.152595	0.10103	0.651895	0.125054	1.80474	1.20616	1	0	1.1e-05	33.33	22.1467	2.19722	0.450422	0	11.509	1.35373	748.108	25.498	0.208247	0	-0.0103119	-0.0434163	-0.196592	-26.3582	-0.121981	0.0386977	39.4245	0.990961	3599.21	-8.18385e-05	1
537	2014	1200	120000	0	-7.77718	0.000419	0.043303	0.043303	0.108602	-0.071082	0.089735	1.57357	1.40221	1	0	1.1e-05	33.33	22.2949	2.19722	0.599008	0	11.5639	1.38082	751.646	23.1558	0.208247	0	-0.0116535	-0.152709	-0.196592	-28.7004	-0.121981	0.0373561	33.5515	0.152595	3600.99	-0.00356116	1
537	2015	1200	120000	0	-6.18363	0.002059	-1.37e-08	-1.37e-08	0.122887	0.141691	0.030397	1.80938	1.40741	1	0	2.8e-05	33.33	22.802	2.19722	0.814335	0	11.5895	1.48147	758.12	24.5367	0.208247	0	-0.0173244	-0.196012	-0.196592	-27.3195	-0.121981	0.0316851	21.7797	0.043303	3602.78	-0.00753088	0
537	2016	1200	120000	1	-6.04362	0.002367	-0.282567	-0.282548	-0.0997441	0.962636	0.029276	1.94868	1.07498	1	0	0	33.33	23.6333	2.19722	0.853145	0	11.6532	1.53019	761.477	24.1716	0.208247	0	-0.0369501	-0.478579	-0.196592	-27.6846	-0.121981	0.0120595	41.0482	-1.37e-08	3604.57	-0.109613	0
537	2017	1200	120000	1	-7.17361	0.000766	0.0090859	0.0092203	-0.0240763	11.6298	0.031544	1.35398	1.04241	1	0	0	33.33	25.0083	2.19722	0.775282	0	11.6889	1.62288	770.269	78.8148	0.761285	0	-0.0229924	-0.186926	0.356446	26.9586	-0.121981	0.0260172	55.5117	-0.282567	3606.36	-0.00653142	1
537	2018	1200	120000	0	-6.85807	0.00105	0.0570773	0.0570773	0.031321	1.77743	0.032946	1.3311	1.00937	1	0	0	33.33	25.0534	2.19722	0.790971	0	11.7012	1.72993	773.891	79.4684	0.761285	0	-0.0227927	-0.138934	0.356446	27.6122	-0.121981	0.0262169	52.0919	0.0090859	3608.15	-0.00268182	1
537	2019	1200	120000	0	-7.0297	0.000884	0.0996237	0.0996237	0.120334	1.16147	0.044942	1.37058	1.00269	1	0	0	33.33	24.9705	2.19722	0.771075	0	11.4117	2.47263	776.646	79.3622	0.761285	0	-0.0233402	-0.096388	0.356446	27.506	-0.121981	0.0256694	58.7829	0.0570773	3609.93	-0.000895506	1
537	2020	1200	120000	1	-7.1848	0.000757	0.917344	0.917344	1.00485	0.648035	0.029553	2.40413	0.954303	1	0	0	33.33	25.0386	2.19722	0.75824	0	11.5289	2.67612	768.582	79.0118	0.761285	0	-0.0212843	0.721332	0.356446	27.1556	-0.121981	0.0277252	73.6781	0.0996237	3611.72	0.375324	1
537	2021	1200	120000	1	-6.13263	0.002166	0.184038	0.184038	0.188588	0.104668	-0.0167	1.21532	1.34983	1	0	0	33.33	25.133	2.19722	0.000269655	0	11.6416	2.55135	770.722	77.9057	0.761285			-0.0119733	0.356446	26.0495			52.1242	0.917344	3613.51	-1.71648e-06	1
537	2022	1200	120000	1	-8.3893	0.000227	9.72e-09	0.0212991	0.431193	-0.086437	0.019434	3.38765	1.18538	1	0	0	37.5	24.3487	2.07944	0.000269655	1	11.6889	2.55351	777.649	77.5001	0.761285	0.0423534	-0.026435	-0.196012	0.356446	25.6439	-0.0796279	0.0225746	21.4622	0.184038	3615.3	-0.00753088	1
537	2023	1200	120000	1	-7.40137	0.00061	-0.594625	-0.594674	-0.941153	-0.055373	0.014476	0.845051	0.962779	0	0	4e-06	33.33	24.9771	2.19722	0.000269655	0	11.7179	2.60893	777.357	77.308	0.761285	0	-0.0341895	-0.790637	0.356446	25.4518	-0.121981	0.0148201	58.0248	9.72e-09	3617.09	-0.494232	0
558	2009	3301	330000	0	-6.24664	0.001933	0.0403982	0.0455113	0.119725	0.524704	0.055504	1.49096	1.30013	0	0	0	37.5	21.6573	2.07944	0.675494	0	11.0562	2.57753	329.614	69.2861	0.659345	0.641295	-0.0213278	-0.155613	0.254506	17.4299	0.519314	0.0276818	173.723		10686.1	-0.00376827	1
558	2010	3301	330000	1	-6.12629	0.00218	0.0526684	0.058072	0.091777	2.50829	0.044057	1.67462	1.49187	0	0	0	33.33	22.0477	2.19722	0.695533	0	11.1538	0.838936	327.529	69.1519	0.659345	0.467591	-0.0247825	-0.143343	0.254506	17.2957	0.345609	0.0242271	152.71	0.0403982	10691.4	-0.00294532	1
558	2011	3301	330000	1	-5.56268	0.003824	-2.66e-08	0.0047124	0.0582498	-0.233249	0.011226	1.55239	1.2308	0	0	0	33.33	22.2541	2.19722	0.802329	0	11.2958	2.33958	328.902	71.09	0.659345	0.292037	-0.020247	-0.196012	0.254506	19.2338	0.170056	0.0287625	92.9081	0.0526684	10696.7	-0.00753088	0
558	2012	3301	330000	1	-6.01145	0.002445	-7.35e-09	0.0039175	-0.0407338	1.88765	0.008478	1.3866	1.23837	0	0	0.000508	33.33	22.4945	2.19722	0.779714	0	11.396	2.20659	390.752	67.5211	0.500683	0.0674217	-0.0270384	-0.196012	0.0958438	15.6649	-0.0545597	0.0219712	65.6378	-2.66e-08	10702	-0.00753088	0
558	2013	3301	330000	0	-5.95298	0.002591	-5.55e-08	0.0028111	-0.0958057	2.07735	0.009705	1.28616	1.18986	0	0	0.00035	37.5	22.5581	2.07944	0.767936	0	11.6786	2.20525	392.631	67.5211	0.500683	0.322294	-0.0388722	-0.196012	0.0958438	15.6649	0.200312	0.0101374	151.435	-7.35e-09	10707.4	-0.00753089	0
558	2014	3301	330000	0	-7.25925	0.000703	0.180286	0.182058	0.176014	1.19739	0.027255	1.78322	1.44442	0	0	0.000192	37.5	22.2661	2.07944	0.702736	0	11.5504	2.21115	394.415	63.2063	0.476969	0.475699	-0.0333738	-0.0157258	0.0721298	11.3501	0.353717	0.0156358	72.9008	-5.55e-08	10712.7	-3.88899e-06	1
558	2015	3301	330000	0	-5.8014	0.003014	0.592254	0.60345	0.439478	0.464143	-0.094677	2.55585	4.03411	0	0	0.000151	42.86	21.7638	1.94591	0.218198	0	11.6283	2.22834	397.842	60.4953	0.476969	0.482192	-0.359743	0.396242	0.0721298	8.63911	0.360211	-0.310734	51.2495	0.180286	10718	0.062213	1
558	2016	3301	330000	0	-8.81425	0.000149	0.392084	0.392694	0.381819	2.36287	0.021603	2.18089	4.03411	0	0	0.018628	33.33	21.6574	2.19722	0.297392	1	11.7303	2.25079	399.604	58.401	0.476969	0.618489	-0.0351447	0.196073	0.0721298	6.54481	0.496508	0.0138649	89.8601	0.592254	10723.3	0.00753792	1
558	2017	3301	330000	0	-7.31024	0.000668	0.158246	0.158246	0.177534	-0.586824	0.017617	1.25185	2.95662	0	0	0.000336	33.33	21.6602	2.19722	0.114811	0	11.8139	2.26714	401.418	58.401	0.476969	0.253997	-0.0655288	-0.0377654	0.0721298	6.54481	0.132016	-0.0165192	128.869	0.392084	10728.6	-5.38619e-05	1
558	2018	3301	330000	0	-6.97621	0.000933	4.66e-09	4.66e-09	-0.078992	-0.786148	-0.019705	1.07811	1.86709	0	0	0.000288	33.33	21.736	2.19722	0.0981228	0	11.8507	2.6558	402.966	54.2353	0.476969	0.188856	-0.218212	-0.196012	0.0721298	2.37911	0.066875	-0.169202	137.036	0.158246	10734	-0.00753088	1
558	2019	3301	330000	0	-7.82867	0.000398	-1.05e-08	-1.05e-08	0.0207249	0.83955	0.010105	1.50424	2.22604	1	0	8e-05	33.33	21.607	2.19722	0.0839069	1	11.9347	2.68246	404.4	52.8546	0.299	0.450813	-0.107682	-0.196012	-0.105839	0.99841	0.328832	-0.0586727	146.82	4.66e-09	10739.3	-0.00753088	0
558	2020	3301	330000	0	-6.56242	0.00141	-2.47e-08	-2.47e-08	0.0138925	0.016149	-0.0338	1.65939	2.09107	1	0	8e-05	33.33	21.4961	2.19722	0.0163585	0	11.8249	3.05381	402.143	49.8539	0.299	0.477073	-0.173476	-0.196012	-0.105839	-2.00229	0.355092	-0.124466	128.179	-1.05e-08	10744.6	-0.00753088	0
558	2021	3301	330000	0	-6.52958	0.001457	6.67e-09	0.0024621	-0.0152825	-0.059511	-0.054356	0.729501	3.0079	1	0	1.5e-05	33.33	21.3731	2.19722	0.0188427	1	11.9174	3.07369	403.245	46.4858	0.299	0.349613	-0.184744	-0.196012	-0.105839	-5.37039	0.227631	-0.135734	136.616	-2.47e-08	10749.9	-0.00753088	1
558	2022	3301	330000	0	-7.35002	0.000642	-2.53e-09	-2.53e-09	-0.0166853	2.55298	-0.020355	0.854644	2.43716	1	0	1.5e-05	33.33	21.3293	2.19722	0.0394673	1	11.9355	3.29563	406.891	42.627	0.299	0.359254	-0.163929	-0.196012	-0.105839	-9.22919	0.237272	-0.114919	91.076	6.67e-09	10755.2	-0.00753088	0
558	2023	5101	510000	0	-8.63237	0.000178	0.148715	0.151152	-0.0367505	8.00789	0.031346	1.04925	2.25334	0	0	1.5e-05	33.33	21.4155	2.19722	0.0162617	1	11.547	2.69171	823.654	38.923	0.299	0.677514	-0.0413916	-0.0472969	-0.105839	-12.9332	0.555533	0.00761804	71.1987	-2.53e-09	5568.32	-0.000105803	1
560	2009	5301	530000	0	-5.46345	0.004221	0.237225	0.240303	0.254559	0.359281	0.010634	0.914729	1.35968	0	0	7.5e-05	42.86	21.7757	1.94591	0.320783	0	10.3473	3.01374	229.826	39.513	0.311274	0	-0.0220808	0.0412135	-0.0935652	-12.3432	-0.121981	0.0269288	45.1793		2688.43	7.00034e-05	1
560	2010	5301	530000	0	-5.38977	0.004542	-5.88e-09	0.0042981	-0.0958057	0.201371	0.008171	0.773106	1.25001	0	0	7.5e-05	42.86	21.9351	1.94591	0.335058	0	10.4208	3.06483	228.359	37.4371	0.311274	0	-0.0319604	-0.196012	-0.0935652	-14.4191	-0.121981	0.0170492	97.7012	0.237225	2689.77	-0.00753088	0
560	2011	5301	530000	0	-6.02762	0.002405	0.202404	0.205284	0.17421	0.33334	0.022533	0.895192	1.06178	0	0	0	42.86	22.1517	1.94591	0.301854	0	10.567	2.90409	229.201	46.2522	0.254273	0	-0.025886	0.00639252	-0.150566	-5.60399	-0.121981	0.0231236	173.723	-5.88e-09	2691.11	2.61226e-07	1
560	2012	5301	530000	0	-6.18973	0.002046	0.272819	0.275011	0.355842	2.07365	0.040167	1.12111	1.01904	0	0	0	50	22.0974	1.79176	0.285364	0	10.742	2.71176	238.978	45.1547	0.254273	0	-0.0336803	0.0768073	-0.150566	-6.70149	-0.121981	0.0153293	115.562	0.202404	2692.44	0.000453114	1
560	2013	5301	530000	0	-5.90034	0.002731	0.105066	0.106337	0.101768	0.475831	0.019494	1.21471	1.01697	0	0	0.03122	42.86	22.295	1.94591	0.390176	0	11.0419	2.67871	240.106	43.7622	0.243996	0	-0.0337045	-0.0909455	-0.160843	-8.09399	-0.121981	0.0153051	121.855	0.272819	2693.78	-0.000752217	1
560	2014	5301	530000	0	-6.06234	0.002324	0.225008	0.2335	0.20748	0.083438	0.019953	1.04124	1.35011	0	0	0.023383	42.86	22.2235	1.94591	0.319028	0	10.9373	2.74747	241.193	46.0299	0.246275	0	-0.0450208	0.0289965	-0.158564	-5.82629	-0.121981	0.00398877	44.4813	0.105066	2695.12	2.43802e-05	1
560	2015	5301	530000	1	-8.15593	0.000287	0.075603	0.0761531	0.0795	0.006477	0.003317	2.17882	1.48876	0	1	3.7e-05	42.86	22.531	1.94591	0.248433	0	10.9964	3.01826	243.291	38.8889	0.19337	0	-0.0176078	-0.120409	-0.211469	-12.9673	-0.121981	0.0314018	26.4058	0.225008	2696.46	-0.00174572	1
560	2016	5301	530000	0	-8.74474	0.000159	-1.35e-08	0.0008512	0.0136716	0.853142	0.013114	2.43427	1.3455	0	1	5.5e-05	42.86	22.6234	1.94591	0.150166	0	11.0691	3.15188	244.369	38.8889	0.19337	0	-0.0241641	-0.196012	-0.211469	-12.9673	-0.121981	0.0248454	41.0916	0.075603	2697.8	-0.00753088	0
560	2017	5301	530000	0	-7.66903	0.000467	-2.29e-08	0.002502	-0.0070581	0.252264	0.004422	1.09299	1.0914	0	1	0.061563	42.86	23.5642	1.94591	0.0392251	0	11.1831	3.04456	245.37	30.0306	0.13922	0.036922	-0.0252009	-0.196012	-0.265619	-21.8256	-0.0850594	0.0238087	88.7155	-1.35e-08	2699.14	-0.00753088	0
560	2018	5301	530000	0	-8.83463	0.000146	0.128221	0.128697	0.145466	-0.258927	0.037884	1.15331	1.03936	0	1	0.055226	42.86	23.6339	1.94591	0.0325038	0	11.2436	3.12432	246.328	33.7955	0.174498	0.435326	-0.0378514	-0.067791	-0.230341	-18.0607	0.313344	0.0111582	106.929	-2.29e-08	2700.47	-0.000311541	1
560	2019	5301	530000	0	-8.72568	0.000162	0.275729	0.276278	0.2639	-0.159564	0.043877	1.22188	0.992281	0	1	0.055226	42.86	23.6933	1.94591	0.0266142	0	11.4495	2.75702	247.205	33.7955	0.174498	0	-0.039262	0.0797169	-0.230341	-18.0607	-0.121981	0.00974759	173.723	0.128221	2701.81	0.000506584	1
560	2020	5301	530000	0	-8.36466	0.000233	0.211269	0.211943	0.181214	0.001789	0.016144	1.20123	0.962941	0	1	0.055245	33.33	23.7252	2.19722	0.0242733	0	11.2971	2.93146	247.987	33.1608	0.174497	0	-0.0383925	0.0152576	-0.230342	-18.6954	-0.121981	0.010617	168.264	0.275729	2703.15	3.5519e-06	1
560	2021	5301	530000	0	-6.90348	0.001003	0.101776	0.103896	0.0758425	0.070888	0.003967	0.831383	0.903951	0	1	0.059722	33.33	24.2187	2.19722	0.0188187	0	11.3521	3.02601	248.707	33.1608	0.174497	0	-0.0516687	-0.0942361	-0.230342	-18.6954	-0.121981	-0.00265912	24.8942	0.211269	2704.49	-0.000836858	1
560	2022	5301	530000	1	-6.62733	0.001322	0.087162	0.0886788	0.016414	-0.00515	-0.010166	0.771042	0.868083	0	1	0.059726	33.33	24.2088	2.19722	0.0156074	0	11.3873	3.16509	250.957	32.6089	0.174497	0.427269	-0.146708	-0.10885	-0.230342	-19.2473	0.305288	-0.0976979	20.4831	0.101776	2705.83	-0.00128968	1
560	2023	5301	530000	1	-6.67982	0.001254	0.917121	0.921292	0.76054	0.075114	-0.026252	0.712225	0.874473	0	1	0.056734	33.33	24.2007	2.19722	0.0140745	1	11.4167	3.21189	251.25	30.4013	0.174497	0.387353	-0.153566	0.721109	-0.230342	-21.4549	0.265372	-0.104557	105.031	0.087162	2707.16	0.374975	1
573	2009	4419	440000	1	-8.57434	0.000189	0.525821	0.525821	0.49452	0.476082	0.009282	1.7414	1.638	0	0	8.2e-05	40	21.6633	1.60944	0.434478	1	10.9438	0.771484	2250.89	18.5025	0.139841	0	-0.012684	0.32981	-0.264998	-33.3537	-0.121981	0.0363256	29.8604		7356.03	0.0358748	1
573	2010	4419	440000	1	-8.18762	0.000278	1.8163	1.82003	1.76323	0.851744	0.018522	2.36254	1.34803	0	0	8.2e-05	40	21.6543	1.60944	0.441501	0	11.1027	0.784143	2236.1	17.6525	0.139841	0.0417153	-0.0167834	1.62029	-0.264998	-34.2037	-0.080266	0.0322262	48.8702	0.525821	7359.69	4.25381	1
573	2011	4419	440000	1	-8.78496	0.000153	-1.01e-08	-1.01e-08	-0.0646906	1.1124	0.024238	2.32722	1.3547	0	0	8.2e-05	40	21.644	1.60944	0.459769	0	10.959	0.784747	2246.75	19.1426	0.165163	0.0103978	-0.0141028	-0.196012	-0.239676	-32.7136	-0.111584	0.0349068	43.1037	1.8163	7363.35	-0.00753088	0
573	2012	4419	440000	1	-7.93234	0.000359	0.0030159	0.0030159	-0.0039568	1.50979	0.024134	1.51984	1.46235	0	0	8.2e-05	40	21.6789	1.60944	0.440371	0	10.982	0.837418	2689.95	19.1571	0.165163	0	-0.0160729	-0.192996	-0.239676	-32.6991	-0.121981	0.0329367	32.0219	-1.01e-08	7367.01	-0.00718859	1
573	2013	4419	440000	0	-8.00428	0.000334	0.00958	0.00958	0.0114174	0.109947	0.037072	1.6334	1.55465	0	0	8.2e-05	40	21.7967	1.60944	0.516504	0	11.0161	0.869619	2705.45	18.8226	0.165163	0.27946	-0.0171279	-0.186432	-0.239676	-33.0336	0.157479	0.0318817	52.6667	0.0030159	7370.67	-0.00647976	1
573	2014	4419	440000	1	-6.95067	0.000957	-2.39e-08	-2.39e-08	-0.0321413	-0.089261	0.001806	1.62151	1.4378	0	0	7.9e-05	40	21.9239	1.60944	0.469873	0	11.1649	0.945767	2717.69	18.8226	0.165163	0.219507	-0.0274512	-0.196012	-0.239676	-33.0336	0.0975252	0.0215584	23.2509	0.00958	7374.34	-0.00753088	0
573	2015	4419	440000	1	-6.71848	0.001207	1.39335	1.39335	1.25028	0.123541	-0.031018	1.46185	2.16357	0	0	0.00032	40	21.8823	1.60944	0.515228	0	11.2334	0.95312	2741.34	18.3834	0.165163	0.181251	-0.0887384	1.19734	-0.239676	-33.4728	0.0592701	-0.0397288	36.899	-2.39e-08	7378	1.71655	1
573	2016	4419	440000	1	-10.3427	3.2e-05	-3.35e-08	-3.35e-08	-0.0289685	2.47919	0.069721	2.16176	2.7963	0	0	0.00032	40	21.7387	1.60944	0.445278	1	11.3228	0.937723	2753.48	18.5807	0.165163	0.235886	-0.0166174	-0.196012	-0.239676	-33.2755	0.113905	0.0323922	47.8917	1.39336	7381.66	-0.00753089	0
573	2017	4419	440000	1	-7.59331	0.000504	-2.87e-08	-2.87e-08	0.0152941	1.45955	0.01076	3.10099	1.41542	0	0	0.00032	40	21.8014	1.60944	0.43993	0	11.4222	0.904163	2783.28	20.0977	0.165484	0.19642	-0.0275484	-0.196012	-0.239355	-31.7585	0.0744388	0.0214612	36.082	-3.35e-08	7385.32	-0.00753089	0
573	2018	4419	440000	0	-8.05753	0.000317	-8.1e-09	-8.1e-09	-0.0432971	3.78699	0.011452	1.8529	1.07536	0	0	0.021726	40	21.9671	1.60944	0.383853	0	11.5023	0.9663	2794.15	22.7768	0.197024	0.191931	-0.0371444	-0.196012	-0.207815	-29.0794	0.06995	0.0118652	44.92	-2.87e-08	7388.98	-0.00753088	0
573	2019	4419	440000	0	-7.93689	0.000357	0.0218141	0.0218141	0.0746179	-0.678986	0.018919	2.72476	1.09065	0	0	0.021733	40	21.7992	1.60944	0.438147	0	11.6308	1.01242	2804.1	22.9786	0.197092	0.278374	-0.0515524	-0.174198	-0.207747	-28.8776	0.156393	-0.00254277	71.3521	-8.1e-09	7392.64	-0.00528599	1
573	2020	4419	440000	1	-6.95487	0.000953	-3.7e-08	-3.7e-08	-0.0377355	0.303462	-0.038713	1.45323	1.07365	0	1	0.010272	40	21.8576	1.60944	0.341902	0	11.4315	1.24594	2778.03	25.706	0.199536	0.20363	-0.127394	-0.196012	-0.205303	-26.1502	0.0816491	-0.0783848	69.1456	0.0218141	7396.31	-0.00753089	0
573	2021	4419	440000	1	-9.54048	7.2e-05	0.143694	0.143694	0.14101	-0.197754	0.054309	1.79252	1.14052	0	1	0.010272	40	21.6427	1.60944	0.320406	1	11.5452	1.29731	2785.77	26.4815	0.199536	0.334935	-0.0200164	-0.052318	-0.205303	-25.3747	0.212954	0.0289932	84.8462	-3.7e-08	7399.97	-0.000143203	1
573	2022	4419	440000	1	-7.8337	0.000396	-1.6e-08	-1.6e-08	0.0239065	-0.541988	0.013383	1.7811	1.41602	0	1	0.010272	40	21.6635	1.60944	0.308816	0	11.5788	1.40507	2810.97	24.3828	0.199536	0.310737	-0.0289105	-0.196012	-0.205303	-27.4734	0.188755	0.0200991	64.7253	0.143694	7403.63	-0.00753088	0
573	2023	4419	440000	1	-8.35602	0.000235	-2.2e-08	-2.2e-08	0.0524427	-0.178144	0.02608	3.01065	1.20173	0	1	0.010199	33.33	21.5814	1.79176	0.383755	0	11.6022	1.51827	2814.78	26.2457	0.199536	0.404653	-0.0234753	-0.196012	-0.205303	-25.6105	0.282671	0.0255343	70.3232	-1.6e-08	7407.29	-0.00753088	0
608	2009	4501	450000	1	-7.41824	0.0006	0.0501964	0.0501964	-0.0121784	-0.413521	0.038788	1.3006	1.3342	0	0	0	42.86	22.7724	1.94591	0.431638	0	10.3473	2.14999	230.012	41.7583	0.291234	0	-0.0119284	-0.145815	-0.113605	-10.0979	-0.121981	0.0370812	45.5037		1632.75	-0.00310034	1
608	2010	4501	450000	1	-7.51175	0.000546	0.271867	0.27191	0.292237	-0.512501	0.069285	1.55729	1.38797	0	0	0	42.86	22.5892	1.94591	0.431655	0	10.3473	2.30095	228.548	41.7583	0.291234	0.189611	-0.0111189	0.075855	-0.113605	-10.0979	0.06763	0.0378907	117.324	0.0501964	1633.57	0.000436469	1
608	2011	4501	450000	1	-7.50389	0.000551	0.205336	0.205336	0.202721	-0.042877	0.029938	1.49008	0.970445	0	0	0	42.86	22.5569	1.94591	0.237679	0	10.3473	2.19092	230.34	41.7583	0.291234	0.288683	-0.0297745	0.00932432	-0.113605	-10.0979	0.166702	0.0192351	71.5551	0.271867	1634.38	8.10685e-07	1
608	2012	4501	450000	1	-7.72621	0.000441	0.0965168	0.0965168	0.162212	-0.007006	0.039543	1.64538	1.1477	0	0	0	42.86	22.6446	1.94591	0.484585	0	10.4669	2.19771	239.127	41.7583	0.291234	0.21478	-0.0147995	-0.0994949	-0.113605	-10.0979	0.0927985	0.0342101	50.4039	0.205336	1635.19	-0.000984923	1
608	2013	4501	450000	0	-7.19844	0.000747	0.226751	0.226725	0.250635	0.327008	0.021953	1.90248	1.0462	0	0	0	42.86	22.8705	1.94591	0.414437	0	10.5642	2.18148	240.391	41.7049	0.291234	0.221405	-0.0208374	0.0307393	-0.113605	-10.1513	0.0994233	0.0281722	39.5675	0.0965168	1636.01	2.90456e-05	1
608	2014	4501	450000	0	-6.12451	0.002184	0.335586	0.335586	0.261297	-0.259388	-0.046452	1.38987	0.949988	0	0	0	42.86	23.1426	1.94591	0.286389	0	10.676	2.25248	241.483	40.5512	0.291234	0.004402	-0.095127	0.139574	-0.113605	-11.305	-0.117579	-0.0461174	84.605	0.226751	1636.82	0.00271905	1
608	2015	4501	450000	0	-7.76099	0.000426	0.0738477	0.0738477	0.0597921	0.724268	0.006665	1.58172	1.05056	1	0	0.000238	42.86	23.0508	1.94591	0.297156	1	10.8009	2.41304	243.584	40.6236	0.291234	0.161032	-0.0236987	-0.122164	-0.113605	-11.2326	0.0390502	0.0253109	92.9807	0.335586	1637.63	-0.00182318	1
608	2016	4501	450000	1	-5.83658	0.00291	0.094243	0.094243	0.0816704	0.29341	-0.044781	2.59807	1.30957	1	0	0	42.86	23.0057	1.94591	0.291798	0	10.8728	2.54468	244.662	40.6236	0.291234	0.183989	-0.112084	-0.101769	-0.113605	-11.2326	0.0620081	-0.0630746	98.1209	0.0738477	1638.44	-0.001054	1
608	2017	4501	450000	0	-8.74278	0.00016	0.659725	0.659725	0.597032	0.226033	0.026359	2.17875	1.14277	1	0	0	42.86	22.6995	1.94591	0.0985012	1	10.9673	2.54209	245.134	45.3026	0.291234	0.241605	-0.0320319	0.463714	-0.113605	-6.55359	0.119624	0.0169777	99.8946	0.094243	1639.26	0.0997126	1
608	2018	4501	450000	0	-7.77356	0.000421	0.0258538	0.0258538	0.0243381	0.034029	0.012871	0.957982	0.991274	1	0	0	42.86	22.6078	1.94591	0.103111	0	10.9314	2.9929	246.091	47.9816	0.291234	0.232582	-0.0390756	-0.170158	-0.113605	-3.87459	0.110601	0.00993397	103.245	0.659725	1640.07	-0.0049267	1
608	2019	4501	450000	0	-7.47708	0.000566	-4.04e-09	9.01e-06	-0.023639	0.395501	-0.011319	1.08076	1.0316	1	0	0	42.86	22.4781	1.94591	0.111007	0	11.0307	3.09837	246.967	46.9109	0.291234	0.207955	-0.125782	-0.196012	-0.113605	-4.94529	0.0859733	-0.0767728	142.118	0.0258538	1640.88	-0.00753088	0
608	2020	4501	450000	0	-8.95355	0.000129	0.160248	0.160338	0.145443	10.3498	0.019482	0.407113	0.784505	0	0	0	42.86	22.5022	1.94591	0.012395	1	10.9091	3.35777	247.907	47.1051	0.299729	0.388597	-0.0288484	-0.0357632	-0.10511	-4.75109	0.266615	0.0201612	141.614	-4.04e-09	1641.69	-4.57413e-05	1
608	2021	4501	450000	1	-8.49878	0.000204	0.0334405	0.0336314	0.0276736	0.478299	0.014731	0.407113	0.782183	0	0	0	42.86	22.4499	1.94591	0.00101158	0	10.9724	3.44866	248.597	47.1051	0.299729	0.357065	-0.0268092	-0.162571	-0.10511	-4.75109	0.235083	0.0222004	86.6424	0.160249	1642.51	-0.00429666	1
608	2022	4501	450000	0	-6.5741	0.001394	-2.55e-09	0.0001733	-0.0315951	-0.545743	-0.078956	0.407113	0.864229	0	0	0	42.86	22.3009	1.94591	0.0011741	0	10.9833	3.80944	250.845	37.9456	0.299729	0.379905	-0.120404	-0.196012	-0.10511	-13.9106	0.257924	-0.0713944	38.7899	0.0334405	1643.32	-0.00753088	0
608	2023	4501	450000	0	-7.57262	0.000514	0.745861	0.745873	0.643987	-0.652786	-0.053433	0.407113	0.8251	0	0	0	42.86	22.19	1.94591	0.00128969	1	11.0242	3.80944	251.364	37.7263	0.299729	0.371547	-0.0996858	0.54985	-0.10511	-14.1299	0.249566	-0.0506763	110.664	-2.55e-09	1644.13	0.166239	1
620	2011	1100	110000	0	-7.77876	0.000418	0.222086	0.23271	0.335614	1.8258	0.089356	2.26064	1.10752	0	0	0	33.33	22.6347	2.19722	0.469248	0	11.3103	1.95615	583.623	75.1969	0.659798		-0.01463	0.0260742	0.254959	23.3407		0.0343796	51.7402		3498.71	1.77268e-05	1
620	2012	1100	110000	0	-7.08889	0.000834	2.87e-08	0.0006947	0.0495712	0.580867	0.057484	1.87465	1.08182	0	0	0	33.33	23.0818	2.19722	0.623484	0	11.3791	1.9306	790.672	75.3318	0.659798	0	-0.0132161	-0.196012	0.254959	23.4756	-0.121981	0.0357935	19.8029	0.222086	3500.45	-0.00753088	1
620	2013	1100	110000	0	-6.19142	0.002043	-5.67e-08	0.0014828	0.185476	1.16541	0.027473	1.98832	1.05127	0	0	0	33.33	23.6282	2.19722	0.657506	0	11.4427	1.96002	794.439	75.9215	0.659798	0	-0.0197278	-0.196012	0.254959	24.0653	-0.121981	0.0292818	48.6764	2.87e-08	3502.19	-0.00753089	0
620	2014	1100	110000	1	-6.06334	0.002321	-5.67e-08	0.0004209	0.0420419	1.35229	0.016331	1.54437	1.32502	0	0	0	33.33	23.9299	2.19722	0.579304	0	11.5129	1.98986	798.036	72.0626	0.659798	0.00221175	-0.0255877	-0.196012	0.254959	20.2064	-0.11977	0.0234219	50.3482	-5.67e-08	3503.93	-0.00753089	0
620	2015	1100	110000	0	-6.4292	0.001611	-0.302175	-0.315615	-0.327144	1.36246	0.00847	1.69749	1.30713	0	0	0	33.33	24.2495	2.19722	0.534654	0	11.5759	2.1227	804.98	64.7813	0.597927	0	-0.0212102	-0.498186	0.193088	12.9251	-0.121981	0.0277994	43.6037	-5.67e-08	3505.67	-0.123645	0
620	2016	1100	110000	1	-6.67217	0.001264	-3.7e-08	0.0055558	0.0459828	3.0404	0.010691	1.78313	1.1981	0	0	0	33.33	24.5204	2.19722	0.492339	0	11.6801	2.20572	808.546	63.4306	0.597927	0	-0.02698	-0.196012	0.193088	11.5744	-0.121981	0.0220296	17.9064	-0.302175	3507.41	-0.00753089	0
620	2017	1100	110000	1	-6.79567	0.001117	-1.81e-08	0.0036177	-0.0183959	1.51786	0.01682	1.51633	1.04944	0	0	0	33.33	24.6609	2.19722	0.472405	0	11.7675	2.26245	812.048	63.4428	0.597927	0	-0.0285003	-0.196012	0.193088	11.5866	-0.121981	0.0205093	51.4846	-3.7e-08	3509.15	-0.00753088	0
620	2018	1100	110000	1	-6.88936	0.001018	0.0152377	0.0244876	0.0049548	1.44657	0.023314	1.2022	0.952162	0	0	5.3e-05	37.5	24.7049	2.07944	0.452761	0	11.8509	2.32466	815.164	69.0832	0.611735	0	-0.0282356	-0.180774	0.206896	17.227	-0.121981	0.020774	29.0865	-1.81e-08	3510.89	-0.00590755	1
620	2019	1100	110000	1	-6.60882	0.001347	0.0628733	0.0753697	0.0933696	1.70326	0.016647	1.19534	0.961614	0	0	5.3e-05	37.5	24.6947	2.07944	0.429462	0	12.009	2.08012	818.065	69.0452	0.611735	0	-0.928805	-0.133138	0.206896	17.189	-0.121981	-0.879796	30.3964	0.0152377	3512.63	-0.00235999	1
620	2020	1100	110000	1	-5.7136	0.00329	2.78e-08	0.0121832	-0.0159195	0.926968	-0.024348	0.940696	0.926728	0	0	4.7e-05	33.33	24.6431	2.19722	0.437745	0	12.013	2.24456	820.841	68.8227	0.611735	0	-0.894329	-0.196012	0.206896	16.9665	-0.121981	-0.84532	32.2433	0.0628733	3514.37	-0.00753088	1
620	2021	1100	110000	1	-5.16608	0.005675	0.0070242	0.0223264	-0.0771692	1.4948	-0.088508	0.799438	0.986498	0	0	4.7e-05	37.5	24.4872	2.07944	0.424175	1	12.1226	2.13751	823.126	67.2033	0.611735	0	-0.826301	-0.188987	0.206896	15.3471	-0.121981	-0.777291	40.8281	2.78e-08	3516.11	-0.00674993	1
620	2022	1100	110000	0	-4.40384	0.0102	0.5052	0.535657	0.464971	1.14092	-0.086504	0.64161	1.15605	0	0	4.7e-05	33.33	24.3949	2.19722	0.421686	1	12.1564	2.29499	830.569	62.1712	0.58647	0	-0.815247	0.309189	0.181631	10.315	-0.121981	-0.766237	31.1972	0.0070242	3517.85	0.0295577	1
631	2009	2201	220000	1	-6.4895	0.001517	0.560335	0.560358	0.793079	0.184433	0.039641	1.45359	1.27885	0	0	0	33.33	22.6997	2.19722	0.497274	0	10.5388	1.34076	219.111	81.106	0.736479	0	-0.018198	0.364323	0.33164	29.2498	-0.121981	0.0308116	72.0424		1339.47	0.048357	1
631	2010	2201	220000	0	-5.90838	0.002709	-4.36e-08	-4.14e-08	0.203573	32.9894	0.044466	1.64838	1.12788	0	0	0	33.33	22.978	2.19722	0.862233	0	10.6905	1.369	217.736	78.1489	0.736479	0	-0.0146415	-0.196012	0.33164	26.2927	-0.121981	0.0343681	155.727	0.560335	1340.14	-0.00753089	0
631	2011	2201	220000	0	-6.58597	0.001378	0.127351	0.127351	0.0755394	36.4252	0.049029	1.41054	1.03745	0	0	0	33.33	23.0892	2.19722	0.862233	0	10.8714	1.288	218.804	78.1489	0.736479	0	-0.0115774	-0.0686611	0.33164	26.2927	-0.121981	0.0374322	128.838	-4.36e-08	1340.8	-0.000323692	1
631	2012	2201	220000	1	-7.03775	0.000877	-1.51e-08	-1.51e-08	-0.0309329	0.000133	0.052735	1.51771	1.42938	0	0	0	33.33	23.1282	2.19722	0.85861	0	10.9801	1.28509	220.324	78.1489	0.736479	0	-0.0115499	-0.196012	0.33164	26.2927	-0.121981	0.0374597	70.6946	0.127351	1341.47	-0.00753088	0
631	2013	2201	220000	1	-6.4814	0.001529	2.64e-08	2.64e-08	0.0502986	12.5353	0.047337	1.4288	1.12448	0	0	0	33.33	23.2792	2.19722	0.808257	0	11.1041	1.28985	221.369	78.1489	0.736479	0	-0.0143813	-0.196012	0.33164	26.2927	-0.121981	0.0346282	75.4654	-1.51e-08	1342.14	-0.00753088	1
631	2014	2201	220000	1	-7.04889	0.000868	0.0042746	0.0042746	0.0116446	12.2604	0.048891	1.68837	1.2549	0	0	0	33.33	23.2045	2.19722	0.831932	0	11.1689	1.39926	222.381	73.3665	0.688655	0	-0.0140874	-0.191737	0.283816	21.5103	-0.121981	0.0349222	46.2305	2.64e-08	1342.8	-0.00704885	1
631	2015	2201	220000	1	-7.6489	0.000476	4.12e-08	4.12e-08	-0.0958057	-0.056177	0.027488	1.55534	1.9046	0	0	0	33.33	23.1991	2.19722	0.719059	0	11.2027	1.61575	224.314	74.025	0.688655	0	-0.0175113	-0.196012	0.283816	22.1688	-0.121981	0.0314983	30.3718	0.0042746	1343.47	-0.00753088	1
631	2016	2201	220000	1	-8.01989	0.000329	2.01e-08	2.01e-08	-0.0848088	0.261699	0.021704	1.82612	1.33763	0	0	0	33.33	23.535	2.19722	0.441864	0	11.2827	1.65738	225.309	75.135	0.613287	0	-0.0227265	-0.196012	0.208448	23.2788	-0.121981	0.0262831	43.7488	4.12e-08	1344.14	-0.00753088	1
631	2017	2201	220000	1	-9.05751	0.000116	0.30059	0.30059	0.23375	-0.634918	0.055338	2.45431	1.3193	0	0	0	33.33	23.34	2.19722	0.191706	0	11.3675	1.57147	226.234	74.0058	0.613287	0	-0.0238797	0.104579	0.208448	22.1496	-0.121981	0.0251299	50.7508	2.01e-08	1344.8	0.00114375	1
631	2018	2201	220000	1	-9.77622	5.7e-05	1.31698	1.31698	1.19291	2.96696	0.087472	3.27149	1.05912	0	0	0	33.33	23.2594	2.19722	0.12284	0	11.4686	1.59748	227.114	74.0058	0.613287	0	-0.0199113	1.12096	0.208448	22.1496	-0.121981	0.0290983	54.6344	0.30059	1345.47	1.40856	1
631	2019	2201	220000	1	-11.2048	1.4e-05	0.144973	0.144993	0.141964	-0.557061	0.077314	4.94423	1.10732	0	0	0	33.33	22.8456	2.19722	0.0814778	0	11.2703	2.21491	227.923	74.0061	0.613287	0	-0.0148582	-0.0510387	0.208448	22.1499	-0.121981	0.0341514	123.266	1.31697	1346.14	-0.000132953	1
631	2020	2201	220000	1	-7.68264	0.000461	0.173097	0.173097	0.309173	-0.640029	0.033942	6.13135	1.14092	0	0	0	33.33	22.7312	2.19722	0.310573	0	11.2598	2.18826	228.645	76.9614	0.613287	0	-0.00971907	-0.0229149	0.208448	25.1052	-0.121981	0.0392905	121.756	0.144973	1346.8	-1.20324e-05	1
631	2021	2201	220000	1	-10.285	3.4e-05	-1.25e-08	-1.25e-08	-0.0367322	-0.402162	0.011175	3.14812	1.262	0	0	0	33.33	22.9305	2.19722	0.278395	0	11.2677	2.28719	229.282	69.9463	0.613287	0	-0.0151889	-0.196012	0.208448	18.0901	-0.121981	0.0338207	106.332	0.173097	1347.47	-0.00753088	0
631	2022	3301	330000	0	-9.87005	5.2e-05	2.31e-08	2.09e-05	-0.0078523	0.168014	0.018577	2.85849	1.22983	0	0	0	33.33	22.9415	2.19722	0.287604	0	11.9355	3.29563	406.891	66.4906	0.613287	0	-0.0149574	-0.196012	0.208448	14.6344	-0.121981	0.0340522	91.076	-1.25e-08	10755.2	-0.00753088	1
631	2023	3301	330000	0	-11.5655	9e-06	-6.47e-09	-6.47e-09	0.0058432	-0.727668	0.049678	6.13135	1.29556	0	0	0	33.33	22.6387	2.19722	0.120662	0	11.99	3.40545	407.811	67.3986	0.622822	0	-0.0110653	-0.196012	0.217983	15.5424	-0.121981	0.0379443	115.38	2.31e-08	10760.5	-0.00753088	0
668	2009	4201	420000	1	-9.69205	6.2e-05	0.0749958	0.0749958	0.0692592	1.32638	0.11839	2.51459	1.60919	0	1	5.1e-05	33.33	20.7717	2.48491	0.727509	0	10.8424	1.63072	779.196	49.8703	0.389707		-0.00403082	-0.121016	-0.0151322	-1.98589		0.0449788	57.428		8122.17	-0.00177226	1
668	2010	3100	310000	0	-9.80421	5.5e-05	1.75855	1.75855	2.24934	-0.523296	0.067963	5.16242	1.52496	0	1	5.7e-05	33.33	20.6737	2.48491	0.801588	0	11.2395	1.98964	2030.2	48.5527	0.392808		-0.00570494	1.56254	-0.0120312	-3.30349		0.0433046	30.6271	0.0749958	7336.36	3.81501	1
668	2011	3100	310000	0	-8.93544	0.000132	1.5e-09	1.5e-09	-0.0218832	3.58994	0.004362	5.56852	1.241	0	0	4.2e-05	33.33	20.6737	2.48491	0.840279	0	11.3213	1.93777	2040.35	44.3515	0.392808		-0.00851178	-0.196012	-0.0120312	-7.50469		0.0404978	27.6435	1.75855	7340.01	-0.00753088	1
668	2012	3100	310000	1	-8.04988	0.000319	0.302202	0.302202	0.323539	0.973425	0.004151	3.55483	1.40342	0	0	4.2e-05	36.36	20.8325	2.3979	0.733456	0	11.3548	1.80787	2646.57	43.726	0.392808	0	-0.022043	0.10619	-0.0120312	-8.13019	-0.121981	0.0269666	16.0716	1.5e-09	7343.66	0.00119743	1
668	2013	3100	310000	0	-7.24392	0.000714	0.165289	0.165289	0.220824	-0.791358	0.003495	3.5634	1.52508	0	0	4.2e-05	41.67	21.1428	2.48491	0.561414	0	11.4086	2.0534	2659.04	47.0356	0.392808	0	-0.0227288	-0.0307229	-0.0120312	-4.82059	-0.121981	0.0262808	26.5365	0.302202	7347.31	-2.89992e-05	1
668	2014	3100	310000	1	-6.47521	0.001539	0.0111666	0.0111666	-0.0830855	0.284244	-0.027734	6.13135	1.58074	0	0	0	42.86	21.2463	1.94591	0.583623	0	11.4863	2.03311	2671.05	46.0046	0.392808	0.217278	-0.903055	-0.184845	-0.0120312	-5.85159	0.0952964	-0.854045	32.414	0.165289	7350.96	-0.00631573	1
668	2015	3100	310000	0	-7.75953	0.000426	0.0678184	0.0678184	0.174125	38.4888	0.020214	2.31004	3.48258	0	0	0	50	21.0888	1.79176	0.862233	1	11.5502	2.125	2694.29	42.6232	0.392808	0.212539	-0.0191126	-0.128193	-0.0120312	-9.23299	0.0905579	0.0298969	29.1478	0.0111666	7354.61	-0.00210667	1
668	2016	3100	310000	0	-5.89296	0.002751	-3.05281	-3.05281	-3.4065	7.13138	-0.020873	4.44266	2.47233	0	0	0	42.86	21.4295	1.94591	0.713644	0	11.6662	1.91582	2706.22	45.4414	0.392808	0.0694504	-0.116408	-3.24882	-0.0120312	-6.41479	-0.0525309	-0.0673979	24.0629	0.0678184	7358.26	-34.2907	0
668	2017	3100	310000	1	-7.28557	0.000685	0.0722138	0.0722138	0.0345385	44.8054	0.006145	2.7629	1.66281	0	0	0	42.86	21.539	1.94591	0.788359	1	11.7491	1.99748	2728.76	46.3859	0.392808	0	-0.0437718	-0.123798	-0.0120312	-5.47029	-0.121981	0.00523778	22.1316	-3.05281	7361.91	-0.00189732	1
668	2018	3100	310000	0	-6.44309	0.001589	-1.45e-08	-1.45e-08	-0.0095578	1.33382	0.003906	1.40153	1.17542	0	0	0	42.86	21.7597	1.94591	0.655944	0	11.8129	2.06757	2739.26	46.1177	0.392808	0	-0.0401365	-0.196012	-0.0120312	-5.73849	-0.121981	0.00887307	27.9056	0.0722138	7365.56	-0.00753088	0
668	2019	3100	310000	1	-7.11524	0.000812	0.0031705	0.0031705	0.0489383	-0.274446	0.015547	1.68574	1.31936	0	0	0	42.86	21.7215	1.94591	0.73263	0	11.9658	1.93479	2748.93	43.1565	0.405344	0	-0.0413137	-0.192841	0.000504792	-8.69969	-0.121981	0.00769588	27.769	-1.45e-08	7369.21	-0.00717132	1
668	2020	3100	310000	0	-6.1769	0.002073	0.0090917	0.0090917	0.0552935	2.12185	-0.00889	1.51377	1.35925	0	0	0	42.86	21.6862	1.94591	0.674214	0	11.9563	2.01522	2608.68	47.3929	0.408099	0	-0.0977746	-0.18692	0.00325978	-4.46329	-0.121981	-0.048765	28.2372	0.0031705	7372.86	-0.00653081	1
668	2021	3702	370000	0	-8.48633	0.000206	0.197386	0.197386	0.24181	12.4807	0.072691	1.62701	1.12262	0	0	0	42.86	22.0704	1.94591	0.402721	1	11.8411	1.64498	563.147	47.7771	0.408099	0.5556	-0.928805	0.00137442	0.00325978	-4.07909	0.433619	-0.879796	49.5243	0.0090917	4560.52	2.59634e-09	1
668	2022	3702	370000	0	-6.84041	0.001069	0.0011676	0.0011676	-0.0343192	-0.27921	-0.016398	1.38879	1.25573	0	0	0	42.86	21.5682	1.94591	0.495756	0	11.8836	1.74551	568.192	45.1623	0.408099	0.655866	-0.128704	-0.194844	0.00325978	-6.69389	0.533884	-0.0796944	41.6372	0.197386	4562.77	-0.0073971	1
668	2023	3702	370000	1	-7.4718	0.000569	6.06646	6.06646	7.40111	3.07321	-0.028868	1.46069	1.41186	0	0	0	42.86	21.3392	1.94591	0.508145	1	11.9328	1.87052	568.94	45.2052	0.408329	0	-0.0926605	5.87044	0.00348979	-6.65099	-0.121981	-0.0436509	47.9174	0.0011676	4565.03	202.308	1
718	2009	2202	220000	0	-7.3946	0.000614	0.0623674	0.0628839	0.194334	-0.423162	0.087912	1.75038	2.38907	0	1	0.367924	33.33	22.9358	2.19722	0.800691	0	10.4511	0.588167	108.868	63.5973	0.268049		-0.0059548	-0.133644	-0.13679	11.7411		0.0430548	31.8568		3757.42	-0.00238699	1
718	2010	2202	220000	0	-6.48639	0.001522	2.76e-09	0.0004959	0.179789	-0.473853	0.057797	1.70672	1.57385	0	1	0.367924	42.86	23.4453	1.94591	0.853188	0	10.633	0.588167	108.169	63.5998	0.268074		-0.0108585	-0.196012	-0.136765	11.7436		0.0381511	66.417	0.0623674	3759.29	-0.00753088	1
718	2011	2202	220000	1	-6.83363	0.001076	0.0261946	0.0269655	0.0515164	-0.498646	0.046948	1.58273	1.26171	0	1	0.368106	45.45	23.5769	2.3979	0.862233	0	10.8379	0.588167	108.697	63.5998	0.268074	0	-0.0088346	-0.169817	-0.136765	11.7436	-0.121981	0.040175	67.4284	2.76e-09	3761.16	-0.00489716	1
718	2012	2202	220000	1	-7.41527	0.000602	0.0146734	0.015192	-0.0309938	1.16958	0.044866	1.61657	1.41399	0	1	0.368106	50	23.675	2.30259	0.862233	0	10.9375	0.588167	100.262	53.8112	0.197345	0	-0.00931185	-0.181338	-0.207494	1.95501	-0.121981	0.0396977	61.4817	0.0261946	3763.03	-0.00596305	1
718	2013	2202	220000	0	-6.9108	0.000996	0.085833	0.085833	0.0156838	6.18787	0.031606	1.56114	1.1741	0	1	0.368106	50	23.7532	2.30259	0.822003	0	11.0188	0.588167	100.735	63.5998	0.268074	0	-0.013478	-0.110179	-0.136765	11.7436	-0.121981	0.0355315	57.9586	0.0146734	3764.9	-0.0013375	1
718	2014	2202	220000	0	-6.91221	0.000995	0.0503278	0.0503278	0.0033771	4.85453	0.035675	1.43471	1.2987	0	1	0.368106	42.86	23.7855	1.94591	0.841458	0	10.925	0.588167	101.176	63.5998	0.268074	0	-0.0140885	-0.145684	-0.136765	11.7436	-0.121981	0.0349211	44.5159	0.085833	3766.77	-0.00309196	1
718	2015	2202	220000	0	-8.39001	0.000227	0.131013	0.131013	0.0811899	0.457242	0.035602	1.77857	1.77383	0	1	0.32262	42.86	23.9335	1.94591	0.660738	0	10.9345	0.709423	102.055	53.954	0.217504	0	-0.00986487	-0.0649987	-0.187335	2.09781	-0.121981	0.0391447	19.6347	0.0503278	3768.64	-0.000274608	1
718	2016	2202	220000	0	-8.49478	0.000204	0.139666	0.139666	0.103842	0.830413	0.050056	1.70692	1.53341	0	1	0.322561	42.86	23.7769	1.94591	0.621427	0	10.9651	0.859388	102.506	53.954	0.217504	0	-0.0176264	-0.0563453	-0.187335	2.09781	-0.121981	0.0313832	15.4101	0.131013	3770.51	-0.000178884	1
718	2017	2202	220000	0	-8.71637	0.000164	0.124383	0.124383	0.0751379	1.4328	0.054265	1.74066	1.15633	0	1	0.322454	42.86	23.7041	1.94591	0.615876	0	10.8729	0.936438	102.91	53.954	0.217504	0	-0.0112931	-0.071629	-0.187335	2.09781	-0.121981	0.0377165	20.3396	0.139666	3772.38	-0.000367508	1
718	2018	2202	220000	0	-8.59832	0.000184	0.0242438	0.0246618	0.0192727	1.07153	0.051823	1.91006	1.03047	0	1	0.322412	42.86	23.6618	1.94591	0.585178	0	10.8866	0.950031	103.311	53.954	0.217504	0	-0.0124111	-0.171768	-0.187335	2.09781	-0.121981	0.0365985	34.0252	0.124383	3774.25	-0.00506787	1
718	2019	2202	220000	0	-8.49889	0.000204	0.173613	0.174865	0.242895	0.714301	0.067226	1.95064	1.12932	0	1	0.322278	42.86	23.6124	1.94591	0.60844	0	10.4439	1.55279	103.679	55.6675	0.234639	0	-0.0136891	-0.0223991	-0.1702	3.81131	-0.121981	0.0353205	29.2579	0.0242438	3776.12	-1.1238e-05	1
718	2020	2202	220000	1	-8.9002	0.000136	0.0274105	0.0277763	0.0695441	1.83001	0.063425	1.98538	1.08074	0	1	0.322278	42.86	23.4941	1.94591	0.614546	0	10.4798	1.654	104.007	55.6675	0.234639	0	-0.00912958	-0.168601	-0.1702	3.81131	-0.121981	0.03988	33.689	0.173613	3777.99	-0.00479272	1
718	2021	2202	220000	0	-9.12547	0.000109	9.86e-09	0.0001593	0.020222	-0.25959	0.038953	2.4802	1.25462	0	1	0.322278	42.86	23.4604	1.94591	0.642569	0	10.6767	1.60741	104.296	55.6675	0.234639	0	-0.0118585	-0.196012	-0.1702	3.81131	-0.121981	0.0371511	31.4438	0.0274105	3779.86	-0.00753088	1
718	2022	2202	220000	0	-9.43089	8e-05	-2.03e-08	0.0004659	-0.0022675	-0.367558	0.023533	2.42113	1.01151	0	1	0.322278	42.86	23.4571	1.94591	0.610041	0	10.6677	1.7046	105.239	52.6675	0.204639	0	-0.0101237	-0.196012	-0.2002	0.81131	-0.121981	0.0388859	19.8826	9.86e-09	3781.73	-0.00753088	0
718	2023	2202	220000	0	-9.27074	9.4e-05	-0.0320407	-0.0317042	-0.0342118	0.500382	0.01189	2.59562	0.909068	0	1	0.322278	42.86	23.4263	1.94591	0.570217	0	10.7129	1.70132	105.314	49.6675	0.174639	0.0244212	-0.0139687	-0.228052	-0.2302	-2.18869	-0.0975602	0.0350409	3.26795	-2.03e-08	3783.6	-0.0118605	0
720	2013	3709	370000	0	-5.48225	0.004143	0.0770519	0.0949294	0.0865003	0.100817	0.011813	0.407113	1.18107	1	0	1e-06	36.36	22.4335	2.3979	0.0489264	0	10.8183	0.588167	498.072	23.3717	0.185403	0	-0.0294805	-0.11896	-0.219436	-28.4845	-0.121981	0.0195291	56.6697		4465.58	-0.00168345	1
720	2014	3709	370000	0	-5.62925	0.003578	0.119457	0.133165	0.13303	-0.064258	0.023504	0.407113	1.46386	1	0	1e-06	36.36	22.4252	2.3979	0.0500424	0	10.894	0.588167	500.311	23.5828	0.185403	0	-0.0292794	-0.0765549	-0.219436	-28.2734	-0.121981	0.0197302	46.3881	0.0770519	4467.8	-0.000448661	1
720	2015	3709	370000	0	-5.985	0.00251	0.143806	0.155356	0.157575	-0.086583	0.025213	0.465456	2.30869	1	0	1e-06	36.36	22.4064	2.3979	0.0436104	0	10.9418	0.588167	504.664	19.4701	0.185403	0	-0.0258545	-0.0522058	-0.219436	-32.3861	-0.121981	0.0231551	26.5133	0.119457	4470.01	-0.000142284	1
720	2016	3709	370000	0	-5.02794	0.00651	0.308595	0.325892	0.225672	0.352079	-0.009285	0.439506	1.80123	1	0	0	36.36	22.4012	2.3979	0.0330398	0	10.9858	0.588167	506.908	20.1561	0.185403	0	-0.105544	0.112583	-0.219436	-31.7001	-0.121981	-0.056534	25.5013	0.143806	4472.23	0.00142699	1
720	2017	3709	370000	1	-4.85377	0.007739	0.0166163	0.0251421	0.0055338	0.095003	-0.062569	0.955497	1.32268	1	0	0	33.33	22.9242	2.19722	0.357096	1	11.0578	0.588167	510.025	45.4603	0.212627	0	-0.108792	-0.179395	-0.192212	-6.39589	-0.121981	-0.0597822	32.8522	0.308595	4474.45	-0.00577343	1
720	2019	3709	370000	0	-8.5448	0.000195	0.849337	0.822233	0.826701	1.41057	0.10586	2.43332	1.64043	1	0	0	40	22.2552	2.30259	0.625188	0	10.7632	1.01217	513.821	47.4603	0.232627	0	-0.00671059	0.653325	-0.172212	-4.39589	-0.121981	0.042299	93.0704		4478.89	0.278861	1
720	2020	3709	370000	1	-8.75849	0.000157	0.46464	0.46464	0.467215	2.45339	0.053743	2.34312	1.2465	1	0	0	40	22.3883	2.30259	0.405815	0	10.8308	1.13388	515.143	47.4603	0.232627	0	-0.0159986	0.268628	-0.172212	-4.39589	-0.121981	0.033011	91.2534	0.849337	4481.11	0.0193845	1
720	2021	3709	370000	1	-6.83811	0.001071	0.253349	0.253349	0.301221	-0.204887	-0.015862	1.96193	1.63882	1	0	0	40	22.4303	2.30259	0.459574	0	10.9136	1.19396	516.578	47.4603	0.232627	0	-0.0659655	0.0573371	-0.172212	-4.39589	-0.121981	-0.0169559	58.1105	0.46464	4483.32	0.000188498	1
720	2022	3709	370000	1	-7.5041	0.000551	0.392246	0.392246	0.380465	-0.070252	-0.024324	1.82135	1.70006	1	0	0	40	22.4414	2.30259	0.520449	1	10.9858	1.24093	521.249	47.4603	0.232627	0	-0.0714968	0.196234	-0.172212	-4.39589	-0.121981	-0.0224872	68.4611	0.253349	4485.54	0.00755654	1
720	2023	3709	370000	1	-7.6639	0.000469	0.413958	0.405045	0.431458	-0.252516	-0.011392	2.09605	1.49456	0	0	0	40	22.3886	2.30259	0.566791	1	11.0323	1.35972	521.704	47.717	0.238758	0	-0.0592417	0.217946	-0.166081	-4.13919	-0.121981	-0.0102321	75.2831	0.392246	4487.76	0.0103526	1
797	2009	3501	350000	1	-7.17984	0.000761	-0.0735644	-0.0741984	-0.222545	2.64116	0.033223	1.34637	1.27724	1	0	0.000156	33.33	22.3584	2.19722	0.407096	0	10.5458	1.57047	458.093	57.3595	0.315052	0.159494	-0.011339	-0.269576	-0.0897872	5.50331	0.0375125	0.0376706	80.3744		7210.42	-0.0195904	0
797	2010	3501	350000	1	-6.32295	0.001791	0.0933951	0.0933951	0.0526536	1.6237	0.021317	1.36022	1.14034	1	0	0.000158	33.33	22.3721	2.19722	0.500658	0	10.707	1.60259	455.214	57.1429	0.315052	0.0841825	-0.0222127	-0.102617	-0.0897872	5.28671	-0.0377989	0.0267969	147.701	-0.0735644	7214.01	-0.00108057	1
797	2011	3501	350000	1	-6.46729	0.001551	0.296353	0.296353	0.204679	2.22856	0.015378	1.43616	0.996552	1	0	0.000158	33.33	22.4504	2.19722	0.577344	0	10.8619	1.57795	457.449	57.5372	0.315052	0.0737192	-0.022804	0.100342	-0.0897872	5.68101	-0.0482622	0.0262056	119.053	0.0933951	7217.6	0.00101028	1
797	2012	3501	350000	1	-6.74439	0.001176	0.0343727	0.0343727	-0.0217578	4.72009	0.020001	1.57174	1.04787	1	0	0.000158	33.33	22.6266	2.19722	0.463687	0	10.9734	1.59111	478.808	57.9297	0.315052	0	-0.0257505	-0.161639	-0.0897872	6.07351	-0.121981	0.0232591	78.8735	0.296353	7221.19	-0.00422317	1
797	2013	3501	350000	0	-6.07053	0.002305	0.116767	0.116767	0.194227	1.72469	0.016816	1.6308	1.15085	1	0	0.000158	33.33	22.6842	2.19722	0.632784	0	11.1764	1.74413	481.287	55.7697	0.315052	0.684189	-0.0238937	-0.079245	-0.0897872	3.91351	0.562208	0.0251159	109.16	0.0343727	7224.78	-0.00049764	1
797	2014	3501	350000	1	-6.17846	0.002069	0.0379942	0.0379942	0.0131853	0.212665	0.012405	1.51958	1.26794	1	0	7e-05	33.33	22.7974	2.19722	0.663232	0	11.1562	1.88944	483.092	58.0266	0.315052	0.577415	-0.026189	-0.158017	-0.0897872	6.17041	0.455433	0.0228206	56.0514	0.116767	7228.37	-0.00394562	1
797	2015	3501	350000	0	-5.84135	0.002897	1.0716	1.0716	1.17784	0.745272	0.012928	1.53278	1.62897	1	0	6.8e-05	33.33	23.0248	2.19722	0.577268	0	11.2287	1.89361	487.291	54.6085	0.305796	0.377601	-0.0315722	0.875589	-0.0990432	2.75231	0.255619	0.0174374	87.3827	0.0379942	7231.96	0.671276	1
797	2016	3501	350000	0	-6.91153	0.000995	0.201531	0.201531	0.136259	1.1835	0.01951	1.70164	1.5031	1	0	6.8e-05	33.33	23.1127	2.19722	0.636121	0	11.3175	1.95634	489.448	55.2993	0.323145	0.371306	-0.0274625	0.00551892	-0.0816942	3.44311	0.249325	0.021547	90.1194	1.0716	7235.55	1.68098e-07	1
797	2017	3501	350000	0	-7.40428	0.000608	0.0418857	0.0418857	0.115027	0.625618	0.017068	2.21444	1.30894	1	0	0.000658	33.33	23.4506	2.19722	0.452552	0	11.4435	1.89554	491.424	54.8323	0.320558	0.17039	-0.0238749	-0.154126	-0.0842812	2.97611	0.0484083	0.0251347	103.519	0.201531	7239.14	-0.00366123	1
797	2018	3501	350000	1	-7.61466	0.000493	0.099054	0.0992122	0.157219	1.51156	0.026993	1.94008	1.00824	1	0	0.000682	33.33	23.4833	2.19722	0.626777	0	11.5331	1.89866	493.379	56.9286	0.326444	0.225068	-0.0182092	-0.0969577	-0.0783952	5.07241	0.103087	0.0308004	108.178	0.0418857	7242.72	-0.000911479	1
797	2019	3501	350000	1	-6.93011	0.000977	0.0827134	0.0828973	0.132803	1.10463	0.019039	1.55087	0.977835	1	0	0.000645	33.33	23.7326	2.19722	0.614345	0	11.7026	1.82468	495.099	57.1262	0.3267	0.122517	-0.0264862	-0.113298	-0.0781392	5.27001	0.000535622	0.0225234	173.723	0.099054	7246.31	-0.00145435	1
797	2020	3501	350000	1	-7.25567	0.000706	0.0636325	0.0638516	0.0398397	3.69314	0.020995	1.65103	0.960994	1	0	0.000774	33.33	23.874	2.19722	0.638663	0	11.7037	1.92695	485.312	57.5448	0.326807	0.0295467	-0.021187	-0.132379	-0.0780322	5.68861	-0.0924347	0.0278226	173.723	0.0827134	7249.9	-0.00231985	1
797	2021	3501	350000	1	-6.76367	0.001154	0.0843355	0.0844204	0.0721892	2.50908	0.007261	1.57069	0.928971	1	0	0.0006	33.33	23.7794	2.19722	0.631321	0	11.8152	1.87087	486.651	58.2617	0.343361	0.114579	-0.0234505	-0.111676	-0.0614782	6.40551	-0.00740259	0.0255591	96.5037	0.0636325	7253.49	-0.00139278	1
797	2022	3501	350000	1	-6.94447	0.000963	1.8163	1.82003	1.76323	0.642773	0.006458	1.57104	1.00011	1	0	0.000302	33.33	23.8547	2.19722	0.638599	0	11.8909	1.85334	491.044	55.2192	0.343361	0.0830639	-0.0241884	1.62029	-0.0614782	3.36301	-0.0389175	0.0248212	79.7124	0.0843355	7257.08	4.25381	1
797	2023	3501	350000	1	-7.36334	0.000634	0.0096259	0.0097049	-0.0104262	0.767288	0.019167	1.60855	0.953962	1	0	0.000133	33.33	23.8575	2.19722	0.66623	0	11.9372	1.87758	490.981	55.4258	0.343361	0.31648	-0.0226488	-0.186386	-0.0614782	3.56961	0.194498	0.0263608	143.007	1.8163	7260.67	-0.00647498	1
838	2009	5106	510000	1	-7.34296	0.000647	-2.22e-08	-2.22e-08	-0.0177725	0	0.003955	2.2842	2.19515	0	0	0	33.33	20.6737	2.19722	0.862233	0	10.3473	0.638658	507.323	54.4005	0.52217	0.219369	-0.0118902	-0.196012	0.117331	2.54431	0.0973878	0.0371194	80.5632		4928.69	-0.00753088	0
838	2010	5106	510000	0	-6.46544	0.001554	9.02e-09	9.02e-09	-0.0306549	44.8054	-0.037941	2.06141	3.0241	0	0	0	33.33	20.6737	2.19722	0.862233	0	10.3473	0.643017	504.076	53.7052	0.32317	0.0748217	-0.0799606	-0.196012	-0.0816692	1.84901	-0.0471597	-0.0309511	127.901	-2.22e-08	4931.14	-0.00753088	1
838	2011	1100	110000	0	-5.20908	0.005437	-2.24e-10	-2.24e-10	0.123411	0	-0.023655	2.03402	1.59106	0	0	0	33.33	20.8762	2.19722	0.862233	1	11.3103	1.95615	583.623	52.217	0.27417	0	-0.0915765	-0.196012	-0.130669	0.36081	-0.121981	-0.0425669	51.7402	9.02e-09	3498.71	-0.00753088	0
838	2013	1100	110000	1	-5.9121	0.002699	0.0162934	0.0184621	1.06829	0	0.029333	1.48036	1.34422	0	0	0	50	21.4343	1.79176	0.840644	0	11.4427	1.96002	794.439	52.217	0.299	0	-0.0315227	-0.179718	-0.105839	0.36081	-0.121981	0.0174869	48.6764		3502.19	-0.00580466	1
838	2014	1100	110000	1	-5.83957	0.002902	-3.3e-09	-3.3e-09	0.0105377	10.1745	0.027224	2.02053	1.42367	0	0	0	33.33	21.7137	2.19722	0.862233	0	11.5129	1.98986	798.036	51.809	0.299	0	-0.0324441	-0.196012	-0.105839	-0.0471897	-0.121981	0.0165655	50.3482	0.0162934	3503.93	-0.00753088	0
838	2015	1100	110000	1	-6.76635	0.001151	1.42e-08	0.00052	0.0211086	-0.033138	0.014849	1.86157	2.22024	0	1	0.001606	33.33	22.3758	2.19722	0.731893	0	11.5759	2.1227	804.98	67.508	0.596458	0	-0.0218041	-0.196012	0.191619	15.6518	-0.121981	0.0272055	43.6037	-3.3e-09	3505.67	-0.00753088	1
838	2016	1100	110000	0	-7.04508	0.000871	-1.93e-08	-1.93e-08	0.0558913	1.51855	0.019518	2.2952	1.902	0	0	0.001606	33.33	22.3916	2.19722	0.748169	0	11.6801	2.20572	808.546	60.2814	0.596458	0	-0.0249931	-0.196012	0.191619	8.42521	-0.121981	0.0240165	17.9064	1.42e-08	3507.41	-0.00753088	0
838	2017	1100	110000	0	-6.18518	0.002055	2.5e-08	0.0008668	0.153691	3.91561	0.024637	1.55994	1.30307	0	0	0.001606	33.33	22.8769	2.19722	0.80814	0	11.7675	2.26245	812.048	60.4506	0.596458	0	-0.0350107	-0.196012	0.191619	8.59441	-0.121981	0.0139989	51.4846	-1.93e-08	3509.15	-0.00753088	1
838	2018	1100	110000	0	-5.91663	0.002687	-4.02e-08	0.0005835	-0.0709663	5.49011	0.004143	1.42351	1.05741	0	0	0.000638	37.5	23.247	2.07944	0.760904	0	11.8509	2.32466	815.164	62.3304	0.616305	0	-0.0418374	-0.196012	0.211466	10.4742	-0.121981	0.00717219	29.0865	2.5e-08	3510.89	-0.00753089	0
838	2019	5000	500000	1	-6.51804	0.001474	-2.83e-08	0.0004163	-0.084343	4.49569	0.004777	1.40522	1.0312	0	0	0.00129	33.33	23.5963	2.19722	0.743331	0	11.2362	1.53491	270.389	62.3098	0.616305	0	-0.0614928	-0.196012	0.211466	10.4536	-0.121981	-0.0124832	75.8511	-4.02e-08	3625.35	-0.00753089	0
838	2020	5000	500000	1	-6.8425	0.001066	0.0039237	0.0042085	-0.0958057	0.702765	0.014245	1.39084	1.00346	0	0	0.000638	33.33	23.6232	2.19722	0.683743	0	11.2667	1.63823	271.31	62.127	0.616305	0	-0.0431966	-0.192088	0.211466	10.2708	-0.121981	0.00581303	77.3023	-2.83e-08	3627.14	-0.00708762	1
838	2021	5000	500000	1	-5.46826	0.004201	6.07e-09	0.0003987	-0.0958057	2.59547	-0.06075	1.21764	1.31089	0	0	0.000636	37.5	23.4164	2.07944	0.66884	0	11.3723	1.65065	271.996	63.5473	0.616305	0	-0.215477	-0.196012	0.211466	11.6911	-0.121981	-0.166467	82.2948	0.0039237	3628.94	-0.00753088	1
838	2022	5000	500000	1	-5.68729	0.003377	-1.5e-08	0.0006171	0.0047478	1.14303	-0.033682	1.18728	1.40274	0	1	0	42.86	23.093	1.94591	0.662574	1	11.4149	1.69474	274.456	47.5448	0.370038	0	-0.206465	-0.196012	-0.0348012	-4.31139	-0.121981	-0.157455	39.7076	6.07e-09	3630.73	-0.00753088	0
838	2023	5000	500000	0	-5.09472	0.006092	0.052671	0.0541437	0.0336534	-0.427535	-0.072729	1.12639	1.71196	0	1	0	42.86	22.1682	1.94591	0.523437	1	11.4525	1.88184	275.298	42.1152	0.362503	0	-0.243079	-0.143341	-0.0423362	-9.74099	-0.121981	-0.19407	70.6466	-1.5e-08	3632.53	-0.00294516	1
863	2012	4403	440000	0	-7.18276	0.000759	-2.9e-08	-2.9e-08	-0.0132197	4.64642	0.078805	1.69962	1.14639	0	0	0.033259	33.33	22.3752	2.19722	0.65506	0	11.722	1.33632	4276.69	72.804	0.446438	0	-0.0165656	-0.196012	0.0415988	20.9478	-0.121981	0.032444	6.58168		8401.75	-0.00753089	0
863	2013	3100	310000	0	-6.77252	0.001143	0.861986	0.861986	0.909386	31.8565	0.056236	2.03613	1.06605	0	0	0.033259	37.5	22.8122	2.07944	0.761918	0	11.4086	2.0534	2659.04	72.804	0.446438	0.233251	-0.0155345	0.665974	0.0415988	20.9478	0.11127	0.0334751	26.5365	-2.9e-08	7347.31	0.295374	1
863	2014	3100	310000	1	-6.3883	0.001678	1.8163	1.82003	1.76323	0.764631	0.010314	2.71478	1.05992	0	0	0.026461	33.33	23.1672	2.19722	0.667038	0	11.4863	2.03311	2671.05	57.9221	0.355181	0.0273443	-0.0274984	1.62029	-0.0496582	6.06591	-0.094637	0.0215112	32.414	0.861986	7350.96	4.25381	1
863	2015	3100	310000	1	-6.40135	0.001657	1.8163	1.82003	1.76323	0.014882	0.005906	1.90774	1.58061	0	0	0.035974	33.33	23.3242	2.19722	0.862233	0	11.5502	2.125	2694.29	56.2265	0.344784	0.612978	-0.0194383	1.62029	-0.0600552	4.37031	0.490996	0.0295713	29.1478	1.8163	7354.61	4.25381	1
863	2016	3100	310000	0	-9.47951	7.6e-05	0.164063	0.164063	0.198064	2.66441	0.067754	3.22764	1.24325	0	0	0.16538	37.5	23.3524	2.07944	0.694555	0	11.6662	1.91582	2706.22	46.8393	0.238455	0.203464	-0.00964761	-0.0319484	-0.166384	-5.01689	0.081483	0.039362	24.0629	1.8163	7358.26	-3.26097e-05	1
863	2017	3100	310000	0	-7.46239	0.000574	0.385886	0.385886	0.527132	10.2817	0.017197	4.82993	1.04868	0	0	0.168126	33.33	23.2936	2.19722	0.730098	0	11.7491	1.99748	2728.76	43.6317	0.203097	0.323755	-0.0146738	0.189874	-0.201742	-8.22449	0.201773	0.0343358	22.1316	0.164063	7361.91	0.00684536	1
863	2018	3100	310000	0	-7.53941	0.000531	-3.98e-08	-3.98e-08	-0.0915718	-0.477231	-0.038233	2.91814	0.989107	0	1	0.044119	33.33	23.2914	2.19722	0.726609	0	11.8129	2.06757	2739.26	44.4186	0.206438	0.364861	-0.066107	-0.196012	-0.198401	-7.43759	0.24288	-0.0170974	27.9056	0.385886	7365.56	-0.00753089	0
863	2019	3100	310000	0	-9.20464	0.000101	3.27e-08	3.27e-08	-0.0854593	1.20282	0.016448	2.52521	1.04441	0	1	0.034864	33.33	23.2748	2.19722	0.714489	1	11.9658	1.93479	2748.93	44.5804	0.206306	0.392309	-0.0204074	-0.196012	-0.198533	-7.27579	0.270328	0.0286022	27.769	-3.98e-08	7369.21	-0.00753088	1
863	2020	3100	310000	0	-9.15809	0.000105	0.0275977	0.0275977	-0.0880948	-0.475273	0.021589	1.95904	1.0901	0	0	0.020181	33.33	22.9914	2.19722	0.610816	0	11.9563	2.01522	2608.68	49.6165	0.228116	0.412354	-0.0170233	-0.168414	-0.176723	-2.23969	0.290373	0.0319863	28.2372	3.27e-08	7372.86	-0.00477677	1
863	2021	3100	310000	0	-8.35558	0.000235	0.137344	0.137344	0.149898	0.454372	0.003885	2.75184	1.01317	0	0	0.019979	44.44	22.6817	2.19722	0.542261	0	12.0645	2.04235	2615.95	49.6165	0.228116	0.525027	-0.0159208	-0.0586678	-0.176723	-2.23969	0.403046	0.0330888	42.6688	0.0275977	7376.51	-0.000201929	1
863	2022	3100	310000	0	-8.33032	0.000241	1.57e-08	1.57e-08	0.0155923	7.75382	0.000886	2.44789	1.144	0	0	0.018913	44.44	22.6576	2.19722	0.596775	0	12.1002	2.16094	2636.69	47.6516	0.203829	0.480028	-0.01543	-0.196012	-0.20101	-4.20459	0.358047	0.0335796	43.8445	0.137344	7380.16	-0.00753088	1
863	2023	3100	310000	0	-7.88117	0.000378	-1.17e-08	-1.17e-08	-0.0017084	-0.695731	-0.00602	2.03539	1.08248	0	0	0.019293	44.44	22.6718	2.19722	0.61325	0	12.1564	2.24288	2636.27	46.0357	0.184453	0.493684	-0.0445248	-0.196012	-0.220386	-5.82049	0.371703	0.00448474	35.9963	1.57e-08	7383.81	-0.00753088	0
886	2009	4601	460000	0	-9.81156	5.5e-05	-6.58875e-05	5.76474e-06	0.0309784	2.12312	0.020356	6.13135	2.1242	1	0	1.4e-05	33.33	21.7147	2.19722	0.242817	0	10.3473	3.18428	589.234	22.8572	0.19926	0.00875513	-0.00622702	-0.196078	-0.205579	-28.999	-0.113226	0.0427826	116.831		5372.21	-0.00753848	0
886	2010	4601	460000	1	-11.5655	4e-06	0.000232473	0.000227449	0.0161387	12.5126	0.040226	3.94115	2.22783	1	0	1.1e-05	37.5	21.8074	2.07944	0.247702	0	10.3473	1.28137	585.749	22.6497	0.200511	0	-0.00869876	-0.195779	-0.204328	-29.2065	-0.121981	0.0403108	33.76	-6.58875e-05	5374.89	-0.00750412	1
886	2011	4601	460000	0	-11.2435	1.3e-05	8.06e-09	0.0002813	-0.0102768	0.323814	0.05243	4.46715	1.1805	1	0	1.1e-05	33.33	21.816	2.19722	0.217563	0	10.4821	3.45044	588.378	22.6497	0.200511	0	-0.00745106	-0.196012	-0.204328	-29.2065	-0.121981	0.0415585	27.743	0.000232473	5377.56	-0.00753088	1
886	2012	4601	460000	1	-11.5655	7e-06	4.37e-09	0.0001201	-0.0115214	0.117954	0.03078	5.91143	1.31853	1	0	1.1e-05	33.33	21.8165	2.19722	0.22417	0	10.5619	2.96277	741.602	22.676	0.201565	0.253996	-0.0072794	-0.196012	-0.203274	-29.1802	0.132015	0.0417302	41.466	8.06e-09	5380.24	-0.00753088	1
886	2013	4601	460000	1	-10.7619	2.1e-05	-3.38e-09	4.6e-05	-0.0036076	6.7659	0.04095	4.54779	1.35964	1	0	5e-06	33.33	21.8901	2.19722	0.252344	0	10.9241	2.81638	745.142	27.6803	0.251451	0.191736	-0.00813097	-0.196012	-0.153388	-24.1759	0.0697547	0.0408786	45.561	4.37e-09	5382.91	-0.00753088	0
886	2014	4601	460000	0	-9.24784	9.6e-05	-9.62e-10	5.25e-05	-0.0033404	-0.132031	0.012225	4.28779	1.62863	1	0	5e-06	33.33	21.9023	2.19722	0.273325	0	10.8187	2.70186	748.288	27.2447	0.251891	0.113482	-0.0108617	-0.196012	-0.152948	-24.6115	-0.00849956	0.0381479	24.8182	-3.38e-09	5385.59	-0.00753088	0
886	2015	4601	460000	0	-7.77083	0.000422	2.96e-09	0.0001317	-0.0107893	-0.207294	-0.075958	3.79713	2.42129	1	0	5e-06	37.5	21.8551	2.07944	0.265215	0	10.8692	3.14642	754.792	28.0926	0.252125	0.11986	-0.0527383	-0.196012	-0.152714	-23.7636	-0.00212147	-0.00372872	79.5961	-9.62e-10	5388.26	-0.00753088	1
886	2016	4601	460000	1	-10.7281	2.2e-05	0.000248171	0.000354875	-0.0117283	3.65059	0.019863	4.24218	1.79894	1	0	3e-06	37.5	21.8557	2.07944	0.24868	1	10.9387	3.32207	757.919	26.7718	0.252219	0.13257	-0.0127609	-0.195763	-0.15262	-25.0844	0.0105891	0.0362487	86.7489	2.96e-09	5390.93	-0.00750231	1
886	2017	4601	460000	1	-11.5655	9e-06	2.84e-09	0.0002156	-0.0147392	1.2221	0.029707	4.79758	2.437	1	0	0	37.5	21.8784	2.07944	0.160787	0	11.0283	3.80944	756.61	29.4893	0.252219	0.0965368	-0.928805	-0.196012	-0.15262	-22.3669	-0.0254446	-0.879796	51.2424	0.000248171	5393.61	-0.00753088	1
886	2018	4601	460000	0	-11.5655	9e-06	0.000160929	0.000510359	-0.042981	-0.211975	0.05056	5.15816	1.27653	1	0	0	37.5	21.9126	2.07944	0.116936	0	11.0981	3.21626	759.566	26.6966	0.252634	0.185175	-0.0135139	-0.195851	-0.152205	-25.1596	0.0631937	0.0354957	49.0231	2.84e-09	5396.28	-0.00751235	1
886	2019	4601	460000	0	-9.86848	5.2e-05	-1.43e-08	0.000188	0.0003734	-0.025142	0.019143	5.39449	1.3969	1	0	5.8e-05	33.33	21.9042	2.19722	0.104957	0	11.1875	3.18781	762.264	27.2473	0.253097	0.167769	-0.0213563	-0.196012	-0.151742	-24.6089	0.045788	0.0276533	80.8665	0.000160929	5398.96	-0.00753088	0
886	2020	4601	460000	0	-9.80174	5.5e-05	-3.78e-09	0.0001298	0.0155426	1.47166	0.028728	5.83692	1.60677	1	0	5.8e-05	33.33	21.8947	2.19722	0.128877	0	11.0558	3.21993	762.67	28.1279	0.253097	0.163841	-0.0142788	-0.196012	-0.151742	-23.7283	0.0418593	0.0347308	80.5582	-1.43e-08	5401.63	-0.00753088	0
886	2021	4601	460000	1	-9.23013	9.8e-05	0.0004004	0.0004889	0.0081705	5.75491	0.01628	6.13135	1.34325	1	0	5.8e-05	37.5	21.8706	2.07944	0.120771	0	11.1704	3.013	764.792	28.7515	0.253361	0.109454	-0.0146572	-0.195611	-0.151478	-23.1047	-0.0125278	0.0343524	44.3013	-3.78e-09	5404.3	-0.00748483	1
886	2022	4601	460000	1	-11.5655	7e-06	7.96e-05	0.0001867	0.0102197	0.35726	0.073963	6.13135	1.51619	1	0	5.8e-05	33.33	21.9395	2.19722	0.114732	0	11.2001	3.05126	771.712	29.3925	0.253564	0.160855	-0.0103374	-0.195932	-0.151275	-22.4637	0.038874	0.0386722	62.6404	0.0004004	5406.98	-0.00752171	1
886	2023	4601	460000	0	-8.87452	0.00014	-4.53e-09	0.0001349	0.0137386	3.46186	0.026032	5.7806	1.28409	1	0	5.8e-05	33.33	21.9643	2.19722	0.156796	0	11.2821	3.02687	772.961	29.5893	0.253872	0.192254	-0.0128154	-0.196012	-0.150967	-22.2669	0.0702729	0.0361942	54.1021	7.96e-05	5409.65	-0.00753088	0
897	2009	1200	120000	0	-6.96728	0.000941	0.250866	0.250952	0.193164	1.20202	0.002149	1.87415	1.82058	1	0	0.000218	36.36	22.8469	2.3979	0.573149	0	11.0441	1.48264	605.077	28.4373	0.232947	0	-0.0164469	0.0548539	-0.171892	-23.4189	-0.121981	0.0325626	69.5823		3592.05	0.000165053	1
897	2010	1200	120000	1	-7.55182	0.000525	1.8163	1.82003	1.76323	0.166236	0.012589	1.81586	1.78647	1	0	0.000218	36.36	22.7568	2.3979	0.543956	0	11.1981	1.49322	601.188	28.6181	0.232947	0	-0.0165263	1.62029	-0.171892	-23.2381	-0.121981	0.0324832	79.8049	0.250866	3593.84	4.25381	1
897	2011	1200	120000	0	-5.79017	0.003048	0.196469	0.196713	0.179579	-0.152036	-0.034028	1.85395	1.17111	1	0	0.000195	36.36	22.9036	2.3979	0.602741	0	11.3529	1.31753	605.242	28.473	0.232876	0	-0.0529048	0.000457623	-0.171963	-23.3832	-0.121981	-0.00389526	52.7345	1.8163	3595.63	9.58346e-11	1
897	2012	1200	120000	0	-7.54906	0.000526	0.593594	0.593594	0.45281	-0.398819	0.00585	1.64564	1.17864	1	0	0.000173	40	23.083	2.30259	0.511123	1	11.4422	1.34886	744.415	27.8467	0.232876	0	-0.0275151	0.397582	-0.171963	-24.0095	-0.121981	0.0214945	30.0585	0.196469	3597.42	0.0628464	1
897	2013	1200	120000	0	-6.03401	0.00239	0.190221	0.190221	0.0270326	6.24226	-0.062895	1.59221	1.80819	1	0	0.00015	36.36	22.8193	2.3979	0.70431	0	11.509	1.35373	748.108	28.5967	0.232876	0	-0.118864	-0.00579098	-0.171963	-23.2595	-0.121981	-0.0698548	39.4245	0.593594	3599.21	-1.94203e-07	1
897	2014	1200	120000	1	-7.43586	0.000589	0.0520888	0.0520888	-0.064875	0.072555	0.028524	1.39548	2.4965	1	0	0.000102	30	22.655	2.30259	0.725503	1	11.5639	1.38082	751.646	27.5025	0.232876	0	-0.0211524	-0.143923	-0.171963	-24.3537	-0.121981	0.0278572	33.5515	0.190221	3600.99	-0.00298119	1
897	2015	1200	120000	1	-5.85316	0.002863	0.684295	0.684295	0.537723	-0.791358	-0.029666	1.62715	2.21647	1	0	2.3e-05	30	22.5624	2.30259	0.764013	0	11.5895	1.48147	758.12	27.629	0.209187	0	-0.0820242	0.488283	-0.195652	-24.2272	-0.121981	-0.0330146	21.7797	0.0520888	3602.78	0.116417	1
897	2016	1200	120000	0	-7.06775	0.000851	2.86e-08	2.86e-08	-0.0551961	-0.093055	0.001251	1.48897	1.79829	1	0	1.7e-05	36.36	22.6253	2.3979	0.726268	1	11.6532	1.53019	761.477	27.629	0.209187	0.0501742	-0.0282196	-0.196012	-0.195652	-24.2272	-0.0718071	0.0207899	41.0482	0.684295	3604.57	-0.00753088	1
897	2017	1200	120000	0	-5.52237	0.00398	3.75e-08	3.75e-08	-0.0160673	-0.791358	-0.021783	1.71772	1.67733	1	0	2.3e-05	36.36	22.5283	2.3979	0.765374	0	11.6889	1.62288	770.269	27.629	0.209187	0.0287399	-0.104763	-0.196012	-0.195652	-24.2272	-0.0932414	-0.0557534	55.5117	2.86e-08	3606.36	-0.00753088	1
897	2018	1200	120000	1	-5.96599	0.002558	4.75e-08	4.75e-08	-0.0958057	-0.039646	-0.021596	1.31765	1.37145	1	0	2.3e-05	36.36	22.6573	2.3979	0.767905	1	11.7012	1.72993	773.891	27.629	0.209187	0	-0.116446	-0.196012	-0.195652	-24.2272	-0.121981	-0.0674364	52.0919	3.75e-08	3608.15	-0.00753088	1
897	2020	1200	120000	0	-6.52381	0.001466	1.37e-08	1.37e-08	-0.0488007	0.657983	0.033026	1.32181	1.36067	1	0	2.3e-05	36.36	22.6601	2.3979	0.728431	0	11.5289	2.67612	768.582	25.1336	0.209187	0	-0.040648	-0.196012	-0.195652	-26.7226	-0.121981	0.00836154	73.6781		3611.72	-0.00753088	1
897	2021	1200	120000	0	-7.34162	0.000648	1.46e-08	1.46e-08	-0.0711612	-0.791358	0.069895	1.32487	1.34984	1	0	2.3e-05	33.33	22.661	2.19722	0.650585	0	11.6416	2.55135	770.722	25.1336	0.209187	0	-0.0391744	-0.196012	-0.195652	-26.7226	-0.121981	0.00983515	52.1242	1.37e-08	3613.51	-0.00753088	1
897	2022	1200	120000	1	-6.54573	0.001434	0.0016567	0.0016567	-0.0360844	3.81566	0.031776	1.19279	1.19033	1	0	2.3e-05	37.5	22.8325	2.07944	0.647053	0	11.6889	2.55351	777.649	25.1265	0.209187	0	-0.0292122	-0.194355	-0.195652	-26.7297	-0.121981	0.0197974	21.4622	1.46e-08	3615.3	-0.00734154	1
897	2023	1200	120000	1	-8.00681	0.000333	0.0007009	0.0007009	0.0848287	20.9448	0.089518	1.71818	1.11273	1	0	2.3e-05	37.5	22.5538	2.07944	0.649386	0	11.7179	2.60893	777.357	24.4701	0.209187	0.0969272	-0.0189427	-0.195311	-0.195652	-27.3861	-0.0250541	0.0300669	58.0248	0.0016567	3617.09	-0.00745038	1
926	2009	4209.84	420000	0	-7.78406	0.000416	0.179675	0.184081	0.288123	0.016058	0.03544	2.60436	1.35795	0	0	0.005947	33.33	22.9688	2.19722	0.39223	0				32.0443	0.261077	0	-0.00739056	-0.016337	-0.143762	-19.8119	-0.121981	0.041619				-4.36029e-06	1
926	2010	4209.84	420000	0	-7.45856	0.000576	0.956285	0.971475	1.18683	0.857477	0.033152	2.74929	1.20087	0	0	0.006681	33.33	23.4659	2.19722	0.434254	0				29.8361	0.260206	0.402162	-0.0126745	0.760273	-0.144633	-22.0201	0.280181	0.0363351		0.179675		0.43945	1
926	2011	4209.84	420000	0	-7.40936	0.000605	0.0090172	0.0116274	0.0576207	0.262921	0.023505	1.95512	0.917511	0	0	0.006471	33.33	23.8102	2.19722	0.382862	0				31.7811	0.260206	0.300162	-0.0114315	-0.186994	-0.144633	-20.0751	0.178181	0.0375781		0.956285		-0.00653862	1
926	2012	4209.84	420000	1	-7.41325	0.000603	0.010658	0.0133981	0.0100027	0.485599	0.024036	1.68502	0.979999	0	0	0.004852	37.5	23.9618	2.07944	0.490639	0				30.771	0.260206	0.2666	-0.0156552	-0.185354	-0.144633	-21.0852	0.144619	0.0333544		0.0090172		-0.00636801	1
926	2013	4209.84	420000	0	-7.72181	0.000443	3.54e-08	0.0001674	-0.017769	0.583565	0.025129	2.10118	0.895113	0	0	0.005685	33.33	24.0232	2.19722	0.500972	0				29.4556	0.260206	0.435752	-0.0120101	-0.196012	-0.144633	-22.4006	0.313771	0.0369995		0.010658		-0.00753088	1
926	2014	4209.84	420000	0	-7.10734	0.000818	0.0503927	0.050696	0.062609	0.323285	0.024818	1.71633	0.99029	0	0	0.003158	33.33	24.0829	2.19722	0.413764	0				28.6094	0.260206	0.458673	-0.0167193	-0.145619	-0.144633	-23.2468	0.336692	0.0322903		3.54e-08		-0.00308783	1
926	2015	4209.84	420000	0	-7.40402	0.000608	0.171254	0.171472	0.177551	-0.257522	0.015525	2.18838	1.02276	0	0	0.002523	33.33	24.3969	2.19722	0.45491	0				33.6635	0.260206	0.55438	-0.0152199	-0.0247574	-0.144633	-18.1927	0.432399	0.0337897		0.0503927		-1.51745e-05	1
926	2016	4209.84	420000	0	-7.73938	0.000435	0.038224	0.038224	0.0346168	-0.228521	0.017663	2.56532	1.00075	0	0	0.001368	33.33	24.5418	2.19722	0.412812	0				32.341	0.230431	0.559461	-0.0186608	-0.157788	-0.174408	-19.5152	0.437479	0.0303487		0.171254		-0.00392843	1
926	2017	4209.84	420000	0	-7.46871	0.00057	0.0176121	0.0176121	0.0061987	1.931	0.024411	2.12145	0.973819	0	0	0.008954	33.33	24.6151	2.19722	0.431424	0				30.3535	0.240786	0.810787	-0.02145	-0.1784	-0.164053	-21.5027	0.688805	0.0275596		0.038224		-0.00567782	1
926	2018	4209.84	420000	0	-7.36444	0.000633	0.0543094	0.0543094	0.0610982	1.23456	0.024974	1.9262	0.871766	0	0	0.009109	37.5	24.5836	2.07944	0.536726	0				29.6003	0.243052	0.501816	-0.0198284	-0.141702	-0.161787	-22.2559	0.379834	0.0291812		0.0176121		-0.00284532	1
926	2019	4209.84	420000	0	-7.33925	0.000649	-4.72e-08	-4.14e-08	-0.0897702	5.96087	0.01317	1.64592	0.88231	0	0	0.009119	33.33	24.6566	2.19722	0.557761	0				29.06	0.243052	0.444688	-0.0254281	-0.196012	-0.161787	-22.7962	0.322706	0.0235815		0.0543094		-0.00753089	0
926	2020	4209.84	420000	0	-7.00575	0.000906	5.99e-08	5.99e-08	-0.0586783	2.71493	0.005545	1.35376	0.860429	0	0	0.009287	33.33	24.6832	2.19722	0.590119	0				29.201	0.243052	0.46276	-0.0197646	-0.196012	-0.161787	-22.6552	0.340779	0.029245		-4.72e-08		-0.00753088	1
926	2021	4209.84	420000	0	-7.40445	0.000608	0.0391542	0.0391542	-0.01513	-0.206689	0.00734	1.38715	0.829755	0	0	0.019819	37.5	24.6058	2.07944	0.573005	0				27.582	0.246416	0.4987	-0.0191724	-0.156857	-0.158423	-24.2742	0.376719	0.0298372		5.99e-08		-0.00385936	1
926	2022	4209.84	420000	0	-7.36802	0.000631	0.0997161	0.0997161	0.0664395	4.65635	0.003694	1.5189	0.785668	0	0	0.019819	33.33	24.3681	2.19722	0.560579	0				27.6067	0.246416	0.601537	-0.0182217	-0.0962956	-0.158423	-24.2495	0.479556	0.0307879		0.0391542		-0.000892933	1
926	2023	4209.84	420000	0	-7.57278	0.000514	-0.0341342	-0.0364382	-0.104593	0.038539	0.002798	1.4974	0.782183	0	0	0.020563	33.33	24.3319	2.19722	0.602548	0				29.2151	0.255664	0.646265	-0.0157546	-0.230146	-0.149175	-22.6411	0.524284	0.0332549		0.0997161		-0.0121902	0
965	2009	1200	120000	1	-8.44688	0.000215	1.66e-08	1.66e-08	-0.0379605	-0.093303	0.040238	1.72746	1.325	1	1	0	42.86	22.0859	1.94591	0.727784	0	11.0441	1.48264	605.077	79.036	0.749761	0	-0.00524819	-0.196012	0.344922	27.1798	-0.121981	0.0437614	69.5823		3592.05	-0.00753088	1
965	2010	1200	120000	0	-8.0545	0.000318	0.0184184	0.0184184	-0.0477089	2.73224	0.045926	1.76695	1.15083	1	1	0	42.86	22.2752	1.94591	0.630995	0	11.1981	1.49322	601.188	78.4875	0.749761	0	-0.00843114	-0.177593	0.344922	26.6313	-0.121981	0.0405785	79.8049	1.66e-08	3593.84	-0.00560118	1
965	2011	1200	120000	0	-8.01521	0.00033	-3.68e-09	-3.68e-09	0.0033164	-0.791358	0.052839	1.92522	1.05183	1	0	0	42.86	22.2721	1.94591	0.676075	0	11.3529	1.31753	605.242	78.1424	0.749761	0	-0.00641829	-0.196012	0.344922	26.2862	-0.121981	0.0425913	52.7345	0.0184184	3595.63	-0.00753088	0
965	2012	1200	120000	0	-8.06216	0.000315	0.0759243	0.0769363	0.049701	-0.531697	0.033494	1.83671	1.29206	1	0	0	42.86	22.2532	1.94591	0.734503	0	11.4422	1.34886	744.415	76.5713	0.749761	0	-0.00687951	-0.120087	0.344922	24.7151	-0.121981	0.0421301	30.0585	-3.68e-09	3597.42	-0.00173178	1
965	2013	1200	120000	1	-8.07509	0.000311	1.07e-08	0.0024064	-0.0235262	-0.042299	0.03161	1.74164	1.22863	1	0	0	42.86	22.3893	1.94591	0.633587	0	11.509	1.35373	748.108	77.0654	0.749761	0	-0.00997126	-0.196012	0.344922	25.2092	-0.121981	0.0390383	39.4245	0.0759243	3599.21	-0.00753088	1
965	2014	1200	120000	1	-11.5065	1e-05	-0.194875	-0.199678	-0.249234	-0.671061	0.051659	4.78358	1.60771	1	0	0	42.86	22.3589	1.94591	0.526251	0	11.5639	1.38082	751.646	61.3683	0.514489	0	-0.00506866	-0.390887	0.10965	9.51211	-0.121981	0.0439409	33.5515	1.07e-08	3600.99	-0.0597247	0
965	2015	1200	120000	0	-9.86079	5.2e-05	5.62e-09	5.62e-09	-0.0229552	9.88038	0.028247	4.04048	1.38299	1	0	0	42.86	22.6127	1.94591	0.403686	0	11.5895	1.48147	758.12	56.5596	0.514489	0	-0.00919139	-0.196012	0.10965	4.70341	-0.121981	0.0398182	21.7797	-0.194875	3602.78	-0.00753088	1
965	2016	1200	120000	0	-9.70168	6.1e-05	3.99e-09	3.99e-09	-0.0385706	8.83266	0.03462	3.46986	1.24364	1	0	0	42.86	22.8509	1.94591	0.268741	0	11.6532	1.53019	761.477	54.9357	0.514489	0	-0.016211	-0.196012	0.10965	3.07951	-0.121981	0.0327986	41.0482	5.62e-09	3604.57	-0.00753088	1
965	2017	1200	120000	0	-8.18609	0.000278	0.106503	0.106503	0.200141	15.4187	0.039881	2.79845	1.06303	1	1	0	42.86	23.0556	1.94591	0.456855	0	11.6889	1.62288	770.269	52.959	0.514489	0	-0.0176806	-0.0895087	0.10965	1.10281	-0.121981	0.031329	55.5117	3.99e-09	3606.36	-0.000717126	1
965	2018	1200	120000	0	-7.36799	0.000631	0.32795	0.32795	0.531969	-0.791358	0.010027	2.49282	0.902242	1	1	0	42.86	22.9929	1.94591	0.687849	0	11.7012	1.72993	773.891	53.568	0.514489	0	-0.01377	0.131938	0.10965	1.71181	-0.121981	0.0352396	52.0919	0.106503	3608.15	0.00229674	1
965	2019	1200	120000	0	-8.84895	0.000144	9.37e-09	9.37e-09	0.0127027	10.613	0.020825	2.77314	0.803919	1	0	0	42.86	22.9334	1.94591	0.739182	0	11.4117	2.47263	776.646	53.3396	0.514489	0	-0.0135291	-0.196012	0.10965	1.48341	-0.121981	0.0354805	58.7829	0.32795	3609.93	-0.00753088	1
965	2020	1200	120000	1	-7.8174	0.000403	7.82e-09	7.82e-09	0.073447	-0.545808	0.009581	2.06237	0.853152	1	0	0	42.86	23.021	1.94591	0.703965	0	11.5289	2.67612	768.582	53.9867	0.514489	0	-0.012046	-0.196012	0.10965	2.13051	-0.121981	0.0369635	73.6781	9.37e-09	3611.72	-0.00753088	1
965	2021	1200	120000	1	-7.76141	0.000426	0.167231	0.167231	0.112552	3.50778	0.003855	1.63911	0.801609	1	0	0	42.86	23.2766	1.94591	0.774363	0	11.6416	2.55135	770.722	54.3903	0.514489	0	-0.0175644	-0.0287808	0.10965	2.53411	-0.121981	0.0314452	52.1242	7.82e-09	3613.51	-2.38401e-05	1
965	2022	1200	120000	1	-7.69748	0.000454	0.28585	0.28585	0.236169	7.49094	0.001827	1.6761	0.981986	1	1	0	50	23.2741	1.79176	0.710141	0	11.6889	2.55351	777.649	52.182	0.514489	0	-0.0181329	0.0898383	0.10965	0.32581	-0.121981	0.0308767	21.4622	0.167231	3615.3	0.000725078	1
965	2023	1200	120000	1	-7.8851	0.000376	7.61e-09	0.0002042	0.0586188	0.370992	0.002111	2.00277	0.782183	1	1	0	42.86	23.3258	1.94591	0.704142	0	11.7179	2.60893	777.357	52.4557	0.514489	0	-0.0181735	-0.196012	0.10965	0.59951	-0.121981	0.0308361	58.0248	0.28585	3617.09	-0.00753088	1
1914	2019	4403	440000		-7.80294	0.000408	0.305166	0.306707	0.294801	0.615107	0.016345	1.42917	1.51497	1	0	0.000124	36.36	23.5267	2.3979	0.100491	0	12.2234	2.07963	4413.49	64.9285	0.4745	0	-0.0147032	0.109154	0.0696608	13.0723	-0.121981	0.0343064	18.8306		8430.98	0.00130054	1
1914	2020	4403	440000		-8.33518	0.00024	0.626697	0.628034	0.610435	0.263784	0.025106	0.965496	1.56173	1	0	0.000124	40	23.5132	2.30259	0.0967291	0	11.9786	2.28015	4359.9	62.4846	0.4745	0.0210896	-0.0101236	0.430686	0.0696608	10.6284	-0.100892	0.038886	18.4201	0.305166	8435.16	0.0798879	1
1914	2021	4403	440000		-8.38143	0.000229	0.277254	0.277941	0.274972	0.06678	0.026998	1.26638	1.48417	1	0	2.4e-05	36.36	23.5426	2.3979	0.0829097	0	12.0649	2.41034	4372.04	62.4776	0.4745	0	-0.0103208	0.0812427	0.0696608	10.6214	-0.121981	0.0386887	26.2454	0.626697	8439.33	0.000536233	1
1914	2022	4403	440000	1	-8.65609	0.000174	0.342139	0.342842	0.332275	0.08952	0.031926	1.44937	1.39272	1	0	5e-06	36.36	23.6033	2.3979	0.065362	0	12.1187	2.48367	4411.57	62.4776	0.4745	0	-0.0105675	0.146127	0.0696608	10.6214	-0.121981	0.038442	21.6661	0.277254	8443.51	0.00312029	1
1914	2023	4403	440000	1	-8.81746	0.000148	0.415393	0.416296	0.395939	0.230172	0.039704	1.16553	1.14897	1	0	5e-06	36.36	23.6466	2.3979	0.0600229	0	12.1819	2.57941	4427.92	62.4776	0.4745	0	-0.00844997	0.219381	0.0696608	10.6214	-0.121981	0.0405596	26.728	0.342139	8447.68	0.0105584	1
1979	2015	4403	440000		0	0	5.78759	5.80039	5.49561	0	0.038154	1.81326	1.10436	1	0	7.5e-05	44.44	26.0746	2.19722	0.575538	0	11.9703	1.85393	4340.49	77.0874	0.70591	0.854926	-0.00556481	5.59158	0.301071	25.2312	0.732944	0.0434448	24.2014		8414.28	174.825	1
1979	2016	4403	440000		0	0	0.162847	0.162944	0.269437	0.733475	0.048605	1.74647	1.04957	1	0	6.4e-05	36.36	26.2476	2.3979	0.455415	0	12.0282	1.80404	4359.71	72.5099	0.66105	0.578692	-0.00936395	-0.0331647	0.256211	20.6537	0.456711	0.0396456	33.1641	5.78759	8418.45	-3.64777e-05	1
1979	2017	4403	440000		-8.38373	0.000229	1.8163	1.82003	1.76323	5.9068	0.045125	1.7129	1.04467	1	0	6.4e-05	36.36	26.5303	2.3979	0.493754	0	12.1202	1.82511	4380.81	72.5099	0.66105	0.570916	-0.0121553	1.62029	0.256211	20.6537	0.448935	0.0368543	22.8511	0.162847	8422.63	4.25381	1
1979	2018	4403	440000	1	-8.36722	0.000232	2.46924	2.47478	2.35968	3.26022	0.045983	1.53692	1.01606	1	0	6.5e-05	37.5	26.7712	2.07944	0.498134	0	12.1525	1.99333	4397.92	72.5086	0.66105	0.173337	-0.0133958	2.27323	0.256211	20.6524	0.0513558	0.0356138	12.7695	1.8163	8426.81	11.7471	1
1979	2019	4403	440000	1	-9.06686	0.000115	0.087749	0.087947	0.0833521	7.14467	0.030528	1.61775	0.886558	1	0	6.2e-05	33.33	27.1492	2.19722	0.505444	0	12.2234	2.07963	4413.49	68.2082	0.581958	0.037947	-0.0102589	-0.108263	0.177119	16.352	-0.0840343	0.0387507	18.8306	2.46924	8430.98	-0.00126893	1
1979	2020	4403	440000	1	-8.9424	0.000131	0.203069	0.203378	0.194402	2.08173	0.022944	1.53972	0.799191	1	0	0.000224	33.33	27.3261	2.19722	0.489438	0	11.9786	2.28015	4359.9	66.2998	0.581441	0.0928761	-0.00951982	0.00705782	0.176602	14.4436	-0.0291053	0.0394898	18.4201	0.087749	8435.16	3.5157e-07	1
1979	2021	4403	440000	1	-8.82045	0.000148	-2.03e-08	0.000171	0.0005397	1.12626	0.017755	1.52556	0.800253	1	0	0.000177	33.33	27.4758	2.19722	0.487777	0	12.0649	2.41034	4372.04	65.545	0.581441	0	-0.00976789	-0.196012	0.176602	13.6888	-0.121981	0.0392417	26.2454	0.203069	8439.33	-0.00753088	0
1979	2022	4403	440000	1	-8.66511	0.000172	0.0178968	0.0181457	0.0067666	1.92961	0.010264	1.54558	0.789425	1	0	0.000151	33.33	27.5105	2.19722	0.464256	0	12.1187	2.48367	4411.57	66.7482	0.595276	0	-0.0094831	-0.178115	0.190437	14.892	-0.121981	0.0395265	21.6661	-2.03e-08	8443.51	-0.00565068	1
1979	2023	4403	440000	1	-8.86741	0.000141	0.0265245	0.0268582	0.00988294	3.06695	0.010023	1.5585	0.80228	1	0	7.4e-05	33.33	27.5105	2.19722	0.458666	0	12.1819	2.57941	4427.92	60.4011	0.508441	0.0291115	-0.00857818	-0.169487	0.103602	8.54491	-0.0928698	0.0404314	26.728	0.0178968	8447.68	-0.00486867	1
2016	2009	4404	440000	0	-7.71841	0.000444	4.13e-08	0.0009603	0.0572879	0.033272	0.057074	2.05945	1.61263	0	1	2.9e-05	33.33	21.3525	2.19722	0.657219	0	11.1547	1.02289	807.164	75.306	0.67086	0.347058	-0.00479776	-0.196012	0.266021	23.4498	0.225077	0.0442118	165.819		6457.1	-0.00753088	1
2016	2010	4404	440000	0	-8.94512	0.00013	0.43582	0.436533	0.9567	-0.244736	0.067505	1.83917	1.38946	0	0	3e-06	33.33	21.3756	2.19722	0.647607	0	11.2985	1.21839	802.61	75.0452	0.67086	0.223304	-0.006028	0.239809	0.266021	23.189	0.101323	0.0429816	74.509	4.13e-08	6460.32	0.0137909	1
2016	2011	4404	440000	0	-7.10973	0.000816	1.99e-08	0.0022195	0.12354	-0.095975	0.048123	2.32007	1.53165	0	0	3e-06	33.33	21.6209	2.19722	0.695339	0	11.4053	1.16604	805.98	76.1911	0.67086	0.219525	-0.00665241	-0.196012	0.266021	24.3349	0.0975436	0.0423572	55.4206	0.43582	6463.53	-0.00753088	1
2016	2012	4404	440000	0	-8.63405	0.000178	0.0062866	0.008255	0.0609654	20.4425	0.090794	3.28773	2.03119	0	0	3e-06	33.33	21.6828	2.19722	0.694833	0	11.4666	1.16409	949.795	75.4338	0.67086	0.224444	-0.00549805	-0.189725	0.266021	23.5776	0.102463	0.0435115	74.5068	1.99e-08	6466.75	-0.00682927	1
2016	2013	4404	440000	0	-10.4418	2.9e-05	1.87168	1.87059	3.54879	1.03711	0.125054	3.31019	1.66294	0	0	0	33.33	21.9937	2.19722	0.485956	0	11.935	1.18639	937.168	67.7442	0.67086	0.234217	-0.00418329	1.67567	0.266021	15.888	0.112236	0.0448263	172.945	0.0062866	6469.96	4.70502	1
2016	2014	4404	440000	0	-6.20368	0.002018	0.262791	0.264155	0.389499	0.06651	0.001537	2.51876	1.86527	0	0	0	33.33	22.2335	2.19722	0.66654	0	11.666	1.29939	940.021	68.2167	0.67086	0	-0.0150385	0.0667791	0.266021	16.3605	-0.121981	0.033971	105.283	1.87168	6473.17	0.000297798	1
2016	2015	4404	440000	0	-7.22192	0.00073	9.17e-09	0.0011743	0.0096408	0.832673	0.012289	1.51108	2.46318	0	0	0.201459	33.33	22.3408	2.19722	0.671458	0	11.7337	1.41222	948.145	74.9984	0.535709	0	-0.0147564	-0.196012	0.13087	23.1422	-0.121981	0.0342532	74.586	0.262791	6476.39	-0.00753088	1
2016	2016	4404	440000	0	-7.16059	0.000776	-4.3e-08	0.0007052	-0.0958057	1.98513	0.012193	1.21202	1.66035	0	1	0.201459	33.33	22.6958	2.19722	0.564608	0	11.8097	1.75874	952.268	74.9962	0.535709	0	-0.0222637	-0.196012	0.13087	23.14	-0.121981	0.0267459	84.6592	9.17e-09	6479.6	-0.00753089	0
2016	2017	4404	440000	0	-8.18234	0.000279	0.100241	0.100981	0.162109	0.13245	0.125054	1.91657	1.70712	0	1	0.201459	42.86	22.6862	1.94591	0.544383	0	11.9544	1.7572	960.212	74.7056	0.535709	0	-0.0104625	-0.0957704	0.13087	22.8494	-0.121981	0.0385471	136.257	-4.3e-08	6482.82	-0.000878403	1
2016	2018	4404	440000	0	-7.84278	0.000392	-0.595071	-0.591698	-0.851983	1.45708	0.109517	2.116	1.53523	0	0	0.201459	42.86	22.7133	1.94591	0.546702	0	11.9794	1.77821	963.962	75.0701	0.535709	0	-0.0117454	-0.791083	0.13087	23.2139	-0.121981	0.0372642	69.5447	0.100241	6486.03	-0.49507	0
2016	2019	4404	440000	0	-8.4162	0.000221	0.069541	0.0698604	-0.0258357	-0.213712	0.101206	1.59978	1.35252	0	0	0	50	22.8876	1.79176	0.471203	0	12.0756	1.82087	967.391	74.3377	0.535709	0	-0.0155067	-0.126471	0.13087	22.4815	-0.121981	0.0335029	132.684	-0.595071	6489.24	-0.00202288	1
2016	2020	4404	440000	0	-9.08965	0.000113	0.112386	0.11259	0.130922	0.502206	0.107491	2.01561	1.16064	0	0	0	50	22.772	1.79176	0.460571	0	11.8889	2.21894	808.86	74.6425	0.535709	0	-0.00810224	-0.0836256	0.13087	22.7863	-0.121981	0.0409073	120.559	0.069541	6492.46	-0.000584813	1
2016	2021	4404	440000	0	-9.68189	6.2e-05	0.0710836	0.0711994	0.134903	1.62829	0.102249	2.64675	0.988079	0	0	0	50	22.6576	1.79176	0.459698	0	11.9698	2.24481	811.113	74.8696	0.535709	0	-0.00577044	-0.124928	0.13087	23.0134	-0.121981	0.0432391	54.5768	0.112386	6495.67	-0.00194976	1
2016	2022	4404	440000	0	-8.82927	0.000146	0.0023777	0.0028346	0.0468557	0.212363	0.022007	2.71603	1.06387	0	0	0	42.86	22.6069	1.94591	0.46316	0	12.0055	2.49904	818.439	74.8671	0.535709	0	-0.00856	-0.193634	0.13087	23.0109	-0.121981	0.0404496	64.0389	0.0710836	6498.89	-0.00726013	1
2016	2023	4404	440000	0	-9.46945	7.7e-05	0.459341	0.458729	0.837972	-0.508557	0.033931	2.69852	1.0354	0	0	0	42.86	22.6117	1.94591	0.454094	0	12.0454	2.58244	820.688	74.7822	0.535709	0	-0.00705832	0.26333	0.13087	22.926	-0.121981	0.0419513	83.6482	0.0023777	6502.1	0.01826	1
2133	2009	3301	330000		-7.31158	0.000667	0.267924	0.267924	0.171939	-0.403018	0.025219	2.04324	1.24205	0	0	0.260457	33.33	22.601	2.19722	0.808731	0	11.0562	2.57753	329.614	46.4982	0.225226	0.232252	-0.00607598	0.0719125	-0.179613	-5.35799	0.11027	0.0429336	173.723		10686.1	0.000371889	1
2133	2010	3301	330000	0	-7.1463	0.000787	0.832077	0.832077	0.585473	6.97289	0.031126	1.82228	1.11023	0	0	0.186373	33.33	22.6635	2.19722	0.707932	0	11.1538	0.838936	327.529	41.1167	0.225226	0.0718353	-0.0116623	0.636066	-0.179613	-10.7395	-0.0501461	0.0373473	152.71	0.267924	10691.4	0.257339	1
2133	2011	3301	330000	0	-7.07338	0.000847	0.0319695	0.0319695	0.0406074	3.57828	0.048821	1.72996	1.0143	0	0	0.140801	33.33	22.6264	2.19722	0.79089	0	11.2958	2.33958	328.902	37.0805	0.225226	0.02932	-0.00623864	-0.164042	-0.179613	-14.7757	-0.0926613	0.0427709	92.9081	0.832077	10696.7	-0.00441435	1
2133	2012	3301	330000	0	-7.22613	0.000727	3e-08	3e-08	-0.0110966	4.33729	0.038153	1.97119	1.05631	0	1	0.136893	33.33	22.6843	2.19722	0.719877	0	11.396	2.20659	390.752	37.0805	0.225226	0	-0.010787	-0.196012	-0.179613	-14.7757	-0.121981	0.0382226	65.6378	0.0319695	10702	-0.00753088	1
2133	2013	3301	330000	1	-6.8326	0.001077	-3.56e-08	-3.56e-08	0.0643063	1.17748	0.030314	2.19409	0.984176	0	0	0.012878	33.33	22.8045	2.19722	0.79119	0	11.6786	2.20525	392.631	36.1829	0.225226	0	-0.00947648	-0.196012	-0.179613	-15.6733	-0.121981	0.0395331	151.435	3e-08	10707.4	-0.00753089	0
2133	2014	3301	330000	0	-7.73234	0.000438	-2.66e-08	-2.66e-08	-0.0564572	3.92003	0.017532	2.64086	1.03003	0	0	0.009103	33.33	22.8706	2.19722	0.767489	0	11.5504	2.21115	394.415	31.235	0.174072	0	-0.00893682	-0.196012	-0.230767	-20.6212	-0.121981	0.0400728	72.9008	-3.56e-08	10712.7	-0.00753088	0
2133	2015	3301	330000	0	-7.20018	0.000746	0.139265	0.139265	0.0103732	-0.214788	-0.006642	1.74644	1.40137	0	0	0.008466	33.33	22.8906	2.19722	0.716258	0	11.6283	2.22834	397.842	31.235	0.174072	0	-0.0368297	-0.0567465	-0.230767	-20.6212	-0.121981	0.0121799	51.2495	-2.66e-08	10718	-0.000182733	1
2133	2016	3301	330000	0	-8.81995	0.000148	0.115103	0.115103	0.0551866	1.32473	0.049901	1.83804	1.26321	0	0	0.007988	33.33	22.8254	2.19722	0.655028	1	11.7303	2.25079	399.604	31.235	0.174072	0	-0.0116028	-0.0809086	-0.230767	-20.6212	-0.121981	0.0374068	89.8601	0.139265	10723.3	-0.000529644	1
2133	2017	3301	330000	0	-7.83238	0.000397	0.173992	0.173992	0.13538	0.498313	0.035285	2.04812	1.02635	0	0	0.00763	33.33	22.8271	2.19722	0.484184	0	11.8139	2.26714	401.418	31.2442	0.174072	0	-0.035061	-0.0220193	-0.230767	-20.612	-0.121981	0.0139486	128.869	0.115103	10728.6	-1.0676e-05	1
2133	2018	3301	330000	0	-7.13547	0.000796	-0.0970671	-0.0977075	0.0441691	0.705669	0.053344	1.67042	0.938016	0	0	0.007361	33.33	23.1706	2.19722	0.669379	0	11.8507	2.6558	402.966	31.2442	0.174072	0	-0.0177678	-0.293079	-0.230767	-20.612	-0.121981	0.0312417	137.036	0.173992	10734	-0.0251741	0
2133	2019	3301	330000	1	-7.14459	0.000788	0.0420557	0.0420557	0.0059327	-0.491885	0.03224	1.64096	0.922415	0	0	0.007361	33.33	23.294	2.19722	0.705499	0	11.9347	2.68246	404.4	31.2442	0.174072	0	-0.0256766	-0.153956	-0.230767	-20.612	-0.121981	0.023333	146.82	-0.0970671	10739.3	-0.00364913	1
2133	2020	3301	330000	1	-6.69109	0.00124	0.0393852	0.0393852	0.104011	-0.370175	0.020947	1.59648	0.885744	0	0	0.007361	33.33	23.4739	2.19722	0.715101	0	11.8249	3.05381	402.143	31.2442	0.174072	0	-0.0186042	-0.156626	-0.230767	-20.612	-0.121981	0.0304054	128.179	0.0420557	10744.6	-0.00384234	1
2133	2021	3301	330000	1	-6.76585	0.001151	0.040281	0.040281	0.0726761	1.94616	0.018824	1.53255	0.883559	0	0	0.007361	33.33	23.7078	2.19722	0.72461	0	11.9174	3.07369	403.245	31.2442	0.174072	0	-0.019673	-0.155731	-0.230767	-20.612	-0.121981	0.0293365	136.616	0.0393852	10749.9	-0.00377679	1
2133	2022	3301	330000	1	-6.28696	0.001857	-3.97e-09	0.0006689	0.0407987	-0.271238	0.005773	1.46036	0.910013	0	0	0.007361	33.33	23.722	2.19722	0.714368	0	11.9355	3.29563	406.891	31.2442	0.174072	0	-0.0203636	-0.196012	-0.230767	-20.612	-0.121981	0.028646	91.076	0.040281	10755.2	-0.00753088	0
2133	2023	3301	330000	0	-7.49269	0.000557	0.12216	0.123044	-0.0748252	-0.368262	0.009933	1.53513	0.862856	0	0	0.007361	33.33	23.3664	2.19722	0.614199	0	11.99	3.40545	407.811	31.2442	0.174072	0	-0.0163867	-0.0738515	-0.230767	-20.612	-0.121981	0.0326229	115.38	-3.97e-09	10760.5	-0.00040279	1
2146	2009	1310	130000		-7.38573	0.00062	5.07e-08	0.0007306	0.0422906	0.450425	0.044643	1.91112	1.18741	0	0	0.170278	33.33	23.3371	2.19722	0.622138	0	10.3473	0.913249	428.294	70.0683	0.384594	0	-0.00514555	-0.196012	-0.0202452	18.2121	-0.121981	0.043864	146.33		2760.43	-0.00753088	1
2146	2010	1310	130000	1	-7.01559	0.000897	2.07e-08	0.0028175	0.0513612	0.131955	0.048107	1.69477	1.65879	0	0	0.169222	33.33	23.7798	2.19722	0.623788	0	10.3686	0.97852	425.56	70.211	0.385882	0	-0.00859499	-0.196012	-0.0189572	18.3548	-0.121981	0.0404146	173.723	5.07e-08	2761.8	-0.00753088	1
2146	2011	1310	130000	1	-7.2083	0.00074	0.075543	0.0763068	0.0810398	0.609172	0.054256	1.5095	1.28846	0	0	0.169033	33.33	24.0616	2.19722	0.68499	0	10.5125	0.953005	427.194	70.2615	0.386332	0	-0.00754189	-0.120469	-0.0185072	18.4053	-0.121981	0.0414677	134.042	2.07e-08	2763.18	-0.00174833	1
2146	2012	1310	130000	1	-7.27923	0.000689	0.0564048	0.0571761	0.119532	0.760011	0.053499	1.61902	1.35903	0	0	0.160746	33.33	24.4241	2.19722	0.652822	0	10.6115	1.00962	456.522	69.3248	0.384657	0	-0.00872505	-0.139607	-0.0201822	17.4686	-0.121981	0.0402845	96.8103	0.075543	2764.55	-0.00272095	1
2146	2013	1310	130000	1	-7.12025	0.000808	0.054481	0.0548721	0.110393	0.499332	0.05252	1.52574	1.09464	0	0	0.162146	33.33	24.8077	2.19722	0.663634	0	10.7374	1.13656	458.626	65.3247	0.358518	0	-0.0107568	-0.141531	-0.0463212	13.4685	-0.121981	0.0382528	163.128	0.0564048	2765.92	-0.00283499	1
2146	2014	1310	130000	0	-7.18027	0.000761	0.0479736	0.0482617	0.0569236	0.651489	0.045592	1.46232	1.17125	0	0	0.158467	33.33	25.0513	2.19722	0.686294	0	10.7874	1.16147	461.026	68.6407	0.383565	0	-0.0142473	-0.148038	-0.0212742	16.7845	-0.121981	0.0347623	69.0542	0.054481	2767.3	-0.00324429	1
2146	2015	1310	130000	0	-7.28964	0.000682	0.133819	0.132999	0.248027	0.476115	0.025004	1.65911	1.14599	0	0	0.140066	33.33	25.3567	2.19722	0.659215	0	10.9052	1.34421	465.097	60.5773	0.340374	0	-0.0133176	-0.0621931	-0.0644652	8.72111	-0.121981	0.0356919	68.8755	0.0479736	2768.67	-0.000240562	1
2146	2016	1310	130000	1	-7.4001	0.000611	-1.27e-08	0.0004125	0.0728698	0.626479	0.029999	1.63124	1.04739	0	0	0.140066	33.33	25.7051	2.19722	0.610132	0	10.9848	1.81253	467.117	61.7675	0.352275	0	-0.0189643	-0.196012	-0.0525642	9.91131	-0.121981	0.0300453	52.2159	0.133819	2770.05	-0.00753088	0
2146	2017	1310	130000	1	-7.33377	0.000653	0.0104299	0.0105497	-0.0001933	1.0575	0.031707	1.46894	1.0563	0	0	0.138149	37.5	25.9794	2.07944	0.622336	0	11.0282	2.01325	469.997	62.1872	0.356472	0	-0.0193054	-0.185582	-0.0483672	10.331	-0.121981	0.0297042	79.9371	-1.27e-08	2771.42	-0.00639155	1
2146	2018	1310	130000	1	-7.52899	0.000537	0.0125869	0.0136222	-0.0208893	1.31186	0.03634	1.37412	0.992956	0	0	0.139399	33.33	26.1516	2.19722	0.600191	0	11.0807	2.00709	471.795	62.3252	0.356472	0	-0.0175064	-0.183425	-0.0483672	10.469	-0.121981	0.0315032	53.8792	0.0104299	2772.79	-0.00617126	1
2146	2019	1310	130000	1	-7.44163	0.000586	0.406181	0.407548	0.420939	1.21531	0.037658	1.32072	0.993212	0	0	0.139394	33.33	26.2629	2.19722	0.632143	0	11.09	2.11334	473.468	59.9563	0.356472	0	-0.0168066	0.21017	-0.0483672	8.10011	-0.121981	0.032203	93.045	0.0125869	2774.17	0.00928346	1
2146	2020	1310	130000	0	-7.44908	0.000582	0.0560361	0.0567556	0.0766434	0.590725	0.026936	1.41995	0.927505	0	0	0.139503	33.33	26.3883	2.19722	0.64988	0	11.0185	2.21653	474.713	59.9563	0.356472	0	-0.0130058	-0.139976	-0.0483672	8.10011	-0.121981	0.0360038	100.337	0.406181	2775.54	-0.00274256	1
2146	2021	1310	130000	0	-6.67873	0.001256	0.0356739	0.0363922	0.0065817	-0.791358	-0.017087	1.24329	0.918995	0	0	0.138955	33.33	26.4027	2.19722	0.657691	0	11.0738	2.19693	476.034	58.6382	0.356472	0	-0.0512554	-0.160338	-0.0483672	6.78201	-0.121981	-0.00224582	57.926	0.0560361	2776.92	-0.004122	1
2146	2022	1310	130000	0	-6.12642	0.00218	0.0365002	0.0372503	-0.0006906	-0.164902	-0.073874	1.10966	0.943941	0	0	0.137343	33.33	26.243	2.19722	0.674007	1	11.0764	2.36065	480.34	44.9572	0.243671	0	-0.0923983	-0.159511	-0.161168	-6.89899	-0.121981	-0.0433888	54.5238	0.0356739	2778.29	-0.0040586	1
2146	2023	1310	130000	0	-7.04176	0.000874	0.179623	0.180315	0.375016	1.23229	0.007464	1.21233	0.917502	0	0	0.137343	33.33	26.0504	2.19722	0.660097	1	11.0938	2.49908	481.548	43.115	0.218134	0.215692	-0.0203804	-0.0163887	-0.186705	-8.74119	0.0937102	0.0286292	90.2341	0.0365002	2779.66	-4.40181e-06	1
2208	2009	3401	340000		-7.37959	0.000623	4.83e-08	0.0003166	0.0038777	1.19846	0.051032	1.85694	1.45816	1	0	0.003856	33.33	21.4988	2.19722	0.5088	0	10.6345	1.66143	430.148	65.3311	0.601687		-0.00684017	-0.196012	0.196848	13.4749		0.0421694	89.026		6911.36	-0.00753088	1
2208	2010	3401	340000	0	-6.16959	0.002088	0.152905	0.152985	0.0955451	-0.550629	0.044221	2.04079	1.31218	1	0	0.003856	33.33	21.8608	2.19722	0.421873	0	10.9114	1.55984	427.459	63.407	0.601687		-0.012105	-0.0431068	0.196848	11.5508		0.0369045	72.3166	4.83e-08	6914.8	-8.01008e-05	1
2208	2011	3401	340000	0	-7.07925	0.000842	0.0229831	0.0230744	-0.0301734	-0.350127	0.047126	2.02412	1.19903	1	0	0.003132	50	21.949	2.07944	0.721477	0	10.7906	1.44556	429.575	61.4452	0.578932		-0.00750196	-0.173029	0.174093	9.58901		0.0415076	69.3192	0.152905	6918.24	-0.00518028	1
2208	2012	3401	340000	0	-6.70717	0.001221	0.0246939	0.0248613	0.0393738	2.10596	0.038611	1.64875	1.25959	1	0	0.003257	44.44	22.1069	2.19722	0.735987	0	10.9185	1.47347	470.703	62.1681	0.578932	0	-0.00901783	-0.171318	0.174093	10.3119	-0.121981	0.0399918	78.5786	0.0229831	6921.69	-0.00502814	1
2208	2013	3401	340000	1	-6.95578	0.000952	0.0361349	0.0361797	-0.0204881	1.44272	0.03131	2.18352	1.14314	1	0	0.003022	44.44	22.3402	2.19722	0.699954	0	11.0918	1.50976	472.945	61.2184	0.578932	0	-0.0133104	-0.159877	0.174093	9.36221	-0.121981	0.0356992	110.261	0.0246939	6925.12	-0.00408654	1
2208	2014	3401	340000	1	-6.24898	0.001929	0.0992449	0.0993391	0.140737	0.375483	0.02972	1.43996	1.19462	1	0	0.002972	44.44	22.4799	2.19722	0.757328	0	11.1227	1.57698	475.082	60.2288	0.578932	0	-0.0152576	-0.0967668	0.174093	8.37261	-0.121981	0.033752	83.4165	0.0361349	6928.57	-0.000906106	1
2208	2015	3401	340000	1	-6.57104	0.001398	0.108346	0.108992	0.0547243	1.63684	0.013113	1.88859	1.91502	1	0	0.003053	44.44	22.625	2.19722	0.818127	0	11.1996	1.70249	479.302	61.5536	0.578932	0	-0.0132429	-0.0876656	0.174093	9.69741	-0.121981	0.0357667	64.4112	0.0992449	6932.01	-0.000673732	1
2208	2016	3401	340000	1	-6.14856	0.002132	0.134209	0.134413	0.140507	1.02145	0.010278	1.65653	1.34839	1	0	0.003446	44.44	23.0037	2.19722	0.443047	0	11.2915	1.84092	481.279	58.9031	0.579032			-0.0618024	0.174193	7.04691			173.723	0.108346	6935.45	-0.000236057	1
2208	2017	3401	340000	1	-6.18311	0.00206	0.0520984	0.052171	0.121259	4.82617	0.014382	1.43335	1.09119	1	0	0.003446	44.44	23.1715	2.19722	0.611538	0	11.3903	1.83712	491.316	58.8405	0.579032	0	-0.0220076	-0.143913	0.174193	6.98431	-0.121981	0.027002	132.118	0.134209	6938.89	-0.00298059	1
2208	2018	3401	340000	0	-6.34503	0.001752	0.112743	0.112801	0.205031	0.277174	0.022956	1.28786	1.09074	1	0	0.003207	44.44	23.2738	2.19722	0.776421	0	11.4873	1.74445	493.234	58.7695	0.579032			-0.0832689	0.174193	6.91331			91.453	0.0520984	6942.33	-0.000577362	1
2208	2019	3401	340000	1	-6.39172	0.001673	-0.32174	-0.321448	-0.182898	26.3839	0.032747	1.36685	1.05877	1	0	0.002334	44.44	23.4852	2.19722	0.749279	0	11.6581	1.62689	494.99	59.62	0.579032			-0.517751	0.174193	7.76381			121.165	0.112743	6945.77	-0.138792	0
2208	2020	3401	340000	1	-7.57747	0.000512	0.0366645	0.0367425	0.129373	-0.490433	0.048234	1.60073	1.02327	1	0	0.001478	44.44	23.6497	2.19722	0.691873	0	11.5938	1.75977	496.906	62.7983	0.369177	0	-0.00980008	-0.159347	-0.0356622	10.9421	-0.121981	0.0392095	118.479	-0.32174	6949.21	-0.00404606	1
2208	2021	3401	340000	0	-7.14671	0.000787	0.0926171	0.0926171	0.190146	0.057041	0.039908	1.64014	0.9699	1	0	0.001478	36.36	23.8393	2.3979	0.719666	0	11.7051	1.74686	498.291	60.5646	0.369177	0	-0.0106525	-0.103395	-0.0356622	8.70841	-0.121981	0.038357	104.548	0.0366645	6952.65	-0.00110533	1
2208	2022	3401	340000	0	-7.07105	0.000849	-1.93e-08	-1.93e-08	0.0745184	7.30032	0.012058	1.91719	0.907177	1	0	0.001178	36.36	24.2333	2.3979	0.689669	0	11.7424	1.93182	502.797	61.3752	0.369177	0	-0.0173603	-0.196012	-0.0356622	9.51901	-0.121981	0.0316493	115.666	0.0926171	6956.09	-0.00753088	0
2208	2023	3401	340000	0	-7.51197	0.000546	5.88e-08	5.88e-08	-0.0109168	2.10312	0.010647	1.80309	0.851699	0	0	0.000306	40	24.3446	2.30259	0.66795	0	11.7759	2.16939	504.119	61.3752	0.369177	0	-0.01733	-0.196012	-0.0356622	9.51901	-0.121981	0.0316796	122.972	-1.93e-08	6959.53	-0.00753088	1
2244	2009	3301	330000		0	0	3.82669	3.82669	4.14866	-0.377305	0.033042	1.71816	1.17543	0	0	0.226154	42.86	23.6683	1.94591	0.569167	0	11.0562	2.57753	329.614	70.98	0.533077	0	-0.00632083	3.63068	0.128238	19.1238	-0.121981	0.0426888	173.723		10686.1	47.8588	1
2244	2010	3301	330000		-7.10015	0.000824	-2.73e-10	-2.73e-10	-0.0297047	3.12837	0.048225	1.56138	1.06771	0	0	0.226154	42.86	24.1144	1.94591	0.449198	0	11.1538	0.838936	327.529	70.98	0.533077	0.00525976	-0.00987804	-0.196012	0.128238	19.1238	-0.116722	0.0391315	152.71	3.82669	10691.4	-0.00753088	0
2244	2011	3301	330000	1	-6.29474	0.001843	-0.989743	-0.989743	-0.894097	21.6166	0.022498	1.50243	1.06761	0	0	0.213802	42.86	24.2728	1.94591	0.765877	0	11.2958	2.33958	328.902	70.98	0.533077	0	-0.00664312	-1.18575	0.128238	19.1238	-0.121981	0.0423665	92.9081	-2.73e-10	10696.7	-1.66719	0
2244	2012	3301	330000	1	-7.26867	0.000697	2.56e-08	2.56e-08	-0.0613297	2.56566	0.032398	1.50537	1.15284	0	0	0.213802	42.86	24.3704	1.94591	0.823211	0	11.396	2.20659	390.752	70.98	0.533077	0	-0.00682139	-0.196012	0.128238	19.1238	-0.121981	0.0421882	65.6378	-0.989743	10702	-0.00753088	1
2244	2013	3301	330000	0	-7.02725	0.000887	0.0363128	0.0363128	0.0073423	3.07548	0.036807	1.45324	1.02214	0	0	0.20145	42.86	24.4012	1.94591	0.761319	0	11.6786	2.20525	392.631	69.7448	0.533077	0	-0.00764394	-0.159699	0.128238	17.8886	-0.121981	0.0413656	151.435	2.56e-08	10707.4	-0.00407292	1
2244	2014	3301	330000	0	-6.82864	0.001081	0.110648	0.110648	0.0984557	0.293487	0.021074	1.47548	1.03684	0	0	0.20145	42.86	24.3673	1.94591	0.862233	0	11.5504	2.21115	394.415	69.7448	0.533077	0	-0.00767887	-0.0853634	0.128238	17.8886	-0.121981	0.0413307	72.9008	0.0363128	10712.7	-0.000622035	1
2244	2015	3301	330000	0	-7.92928	0.00036	0.0630213	0.0630213	-0.0321607	0.726322	0.035611	1.5499	1.21285	0	0	0.20145	42.86	24.4664	1.94591	0.723054	0	11.6283	2.22834	397.842	66.0369	0.453077	0	-0.0108374	-0.13299	0.0482378	14.1807	-0.121981	0.0381722	51.2495	0.110648	10718	-0.00235213	1
2244	2016	3301	330000	1	-8.54482	0.000195	0.110611	0.110611	0.0223147	-0.006789	0.039782	1.62139	1.08912	0	0	0.17507	42.86	24.6261	1.94591	0.530392	0	11.7303	2.25079	399.604	56.3058	0.402837	0	-0.0184351	-0.0854012	-0.00200221	4.44961	-0.121981	0.0305745	89.8601	0.0630213	10723.3	-0.000622862	1
2244	2017	3301	330000	1	-7.66555	0.000468	0.0386023	0.0386023	-0.0038761	3.77227	0.038343	1.48312	1.12077	0	0	0.17507	42.86	24.8217	1.94591	0.40085	0	11.8139	2.26714	401.418	55.2921	0.410074	0	-0.0283855	-0.157409	0.00523478	3.43591	-0.121981	0.0206241	128.869	0.11061	10728.6	-0.00390024	1
2244	2018	3301	330000	1	-7.161	0.000776	0.938901	0.938901	0.980256	2.31785	0.036004	1.71802	0.931232	0	0	0.17507	42.86	25.1955	1.94591	0.61122	0	11.8507	2.6558	402.966	57.2371	0.429524	0	-0.029256	0.742889	0.0246848	5.38091	-0.121981	0.0197536	137.036	0.0386023	10734	0.409989	1
2244	2019	3301	330000	1	-7.23654	0.000719	0.292723	0.292723	0.289186	2.21335	0.03065	1.40532	0.952578	0	0	0.179576	42.86	25.5879	1.94591	0.651829	0	11.9347	2.68246	404.4	57.6877	0.429524	0	-0.0284151	0.0967113	0.0246848	5.83151	-0.121981	0.0205945	146.82	0.938901	10739.3	0.000904549	1
2244	2020	3301	330000	1	-7.07278	0.000847	0.103244	0.103244	0.143122	5.05479	0.020625	1.39705	0.930763	0	0	0.179576	42.86	25.8709	1.94591	0.675879	0	11.8249	3.05381	402.143	57.6877	0.429524	0	-0.015938	-0.0927674	0.0246848	5.83151	-0.121981	0.0330716	128.179	0.292723	10744.6	-0.000798336	1
2244	2021	3301	330000	1	-7.36815	0.000631	0.119489	0.119489	0.132365	1.68176	0.023242	1.33959	0.906808	0	0	0.183876	42.86	26.0786	1.94591	0.672574	0	11.9174	3.07369	403.245	60.5787	0.454134	0	-0.0138779	-0.0765228	0.0492948	8.72251	-0.121981	0.0351317	136.616	0.103244	10749.9	-0.000448097	1
2244	2022	3301	330000	1	-7.43796	0.000588	0.0505877	0.0505877	0.0467865	1.35716	0.014134	1.36264	0.921204	0	0	0.183876	42.86	26.3443	1.94591	0.667723	0	11.9355	3.29563	406.891	60.5787	0.454134	0	-0.0157744	-0.145424	0.0492948	8.72251	-0.121981	0.0332352	91.076	0.119489	10755.2	-0.00307545	1
2244	2023	3301	330000	1	-7.63483	0.000483	-0.00369509	-0.00369509	0.000268697	0.24199	0.009832	1.2738	0.89448	0	0	0.151653	40	26.3933	1.60944	0.595444	0	11.99	3.40545	407.811	60.5787	0.454134	0.0270792	-0.0145954	-0.199707	0.0492948	8.72251	-0.0949021	0.0344142	115.38	0.0505877	10760.5	-0.00796486	0
2285	2009	4403	440000		0	0	30.5619	30.7568	36.3652	0.054584	0.125054	4.80558	2.29281	0	0	0.368106	33.33	20.911	2.19722	0.000269655	0	11.4379	1.42006	3177.63	68.385	0.48015		-0.00403082	30.3659	0.0753108	16.5288		0.0449788	4.26106		8389.22	28000	1
2285	2010	4403	440000		0	0	18.975	19.0968	22.6908	0.543021	0.125054	3.15412	2.10258	0	0	0.368106	33.33	21.1911	2.19722	0.000269655	0	11.5795	1.43069	3144.38	68.385	0.48015		-0.00485039	18.779	0.0753108	16.5288		0.0441592	4.59383	30.5619	8393.4	6622.47	1
2285	2011	4403	440000		-10.2496	3.5e-05	10.247	10.3113	11.9737	0.299749	0.096122	3.68632	1.41484	0	0	0.368106	33.33	21.2864	2.19722	0.000269655	0	11.6121	1.36586	3165.09	68.3872	0.48015		-0.00908786	10.051	0.0753108	16.531		0.0399217	3.26795	18.975	8397.58	1015.38	1
2285	2012	4403	440000	0	-9.64465	6.5e-05	0.370111	0.371853	0.365069	0.638265	0.096228	2.24702	2.30683	0	0	0.356971	33.33	21.5726	2.19722	0.000269655	0	11.722	1.33632	4276.69	68.3872	0.48015	0.264327	-0.0145129	0.174099	0.0753108	16.531	0.142346	0.0344967	6.58168	10.247	8401.75	0.00527705	1
2285	2013	4403	440000	1	-11.2533	1.3e-05	0.411443	0.412317	0.387289	0.295201	0.125054	2.53605	2.9669	0	0	0.28282	33.33	21.6386	2.19722	0.000269655	0	11.7297	1.36574	4287.04	61.219	0.48015	0.236386	-0.0082863	0.215431	0.0753108	9.36281	0.114405	0.0407233	31.6811	0.370111	8405.93	0.00999827	1
2285	2014	4403	440000	1	-7.39658	0.000613	0.260361	0.260638	0.317863	0.418164	0.101792	1.64963	3.28295	0	0	0.285232	33.33	22.1381	2.19722	0.000269655	0	11.915	1.41678	4306.43	59.0066	0.48015	0.129921	-0.0128151	0.0643493	0.0753108	7.15041	0.00793983	0.0361945	32.5873	0.411443	8410.1	0.00026646	1
2285	2015	4403	440000	1	-8.50168	0.000203	0.275767	0.275767	0.284086	0.473968	0.073534	1.67575	3.26258	0	0	0.23438	33.33	22.7245	2.19722	0.000269655	0	11.9703	1.85393	4340.49	55.4675	0.397758	0.0983573	-0.0124297	0.0797555	-0.00708121	3.61131	-0.023624	0.0365799	24.2014	0.260361	8414.28	0.00050732	1
2285	2016	4403	440000	0	-10.0322	4.4e-05	0.383934	0.383934	0.328237	0.3862	0.100576	1.74826	2.20195	0	0	0.239938	33.33	22.7754	2.19722	0.000269655	0	12.0282	1.80404	4359.71	54.5068	0.393674			0.187923	-0.0111652	2.65061			33.1641	0.275767	8418.45	0.00663648	1
2285	2017	4403	440000	0	-6.98119	0.000928	0.197839	0.197839	0.265561	0.62433	0.077445	1.31648	2.07508	0	0	0.014447	33.33	23.3358	2.19722	0.00111562	0	12.1202	1.82511	4380.81	53.9023	0.393865	0.111875	-0.0255814	0.00182692	-0.0109742	2.04611	-0.0101062	0.0234282	22.8511	0.383934	8422.63	6.09762e-09	1
2285	2018	4403	440000	1	-7.60021	0.0005	0.26806	0.26806	0.247423	0.260249	0.034317	1.35995	1.36922	0	0	0.014934	33.33	23.305	2.19722	0.000825782	0	12.1525	1.99333	4397.92	53.9162	0.394059	0.0817096	-0.0366623	0.0720488	-0.0107802	2.06001	-0.0402718	0.0123472	12.7695	0.197839	8426.81	0.000374008	1
2285	2019	4403	440000	0	-7.95342	0.000351	0.214627	0.214627	0.157443	0.256588	0.008292	1.5375	1.18757	0	0	0.012882	33.33	23.18	2.19722	0.00115448	0	12.2234	2.07963	4413.49	52.9529	0.395067	0.0611135	-0.0491495	0.0186151	-0.00977221	1.09671	-0.0608679	-0.000139926	18.8306	0.268061	8430.98	6.45056e-06	1
2285	2020	4403	440000	0	-8.23289	0.000266	0.327258	0.327258	0.313195	0.337469	0.01225	1.4708	1.43111	1	0	0.011331	33.33	23.1112	2.19722	0.00411344	0	11.9786	2.28015	4359.9	49.1687	0.296639	0.113752	-0.0429347	0.131246	-0.1082	-2.68749	-0.00822885	0.00607487	18.4201	0.214627	8435.16	0.00226079	1
2285	2021	4403	440000	0	-6.48683	0.001521	0.233504	0.233504	0.139798	0.014581	-0.094677	1.6474	1.46382	1	0	0.011282	33.33	22.916	2.19722	0.00907043	0	12.0649	2.41034	4372.04	48.1265	0.296639	0.149977	-0.24977	0.0374921	-0.1082	-3.72969	0.0279961	-0.20076	26.2454	0.327258	8439.33	5.27012e-05	1
2285	2022	4403	440000	0	-8.16297	0.000285	0.293849	0.293849	0.26235	0.13219	-0.050372	1.5113	1.47762	1	0	0.011282	33.33	22.6323	2.19722	0.00212223	1	12.1187	2.48367	4411.57	47.8707	0.296639	0.337296	-0.134398	0.0978371	-0.1082	-3.98549	0.215315	-0.0853882	21.6661	0.233504	8443.51	0.000936507	1
2285	2023	4403	440000	0	-7.81882	0.000402	-0.35048	-0.354124	-0.494929	0.165771	-0.058557	1.5609	1.31379	1	0	0.011307	36.36	22.4076	2.3979	0.00346129	1	12.1819	2.57941	4427.92	48.8496	0.302705	0.308695	-0.115873	-0.546491	-0.102134	-3.00659	0.186714	-0.066863	26.728	0.293849	8447.68	-0.163211	0
2305	2009	4201	420000		0	0	1.01246	1.00895	1.47559	0.988002	0.073017	3.07872	1.2831	0	0	0.368106	33.33	21.5456	2.19722	0.591103	0	10.8424	1.63072	779.196	78.5238	0.504592	0	-0.00403082	0.816446	0.0997528	26.6676	-0.121981	0.0449788	57.428		8122.17	0.544229	1
2305	2010	4201	420000		0	0	1.14009	1.13749	1.6402	11.5476	0.052178	3.15997	1.26469	0	0	0.368106	33.33	22.0281	2.19722	0.488834	0	10.9846	1.63382	774.232	78.003	0.504592	0.0920183	-0.0178519	0.944083	0.0997528	26.1468	-0.0299631	0.0311577	93.1075	1.01246	8126.22	0.841454	1
2305	2011	4201	420000		-7.10032	0.000824	0.399856	0.402419	0.53224	39.6296	0.060632	2.28514	1.16803	0	0	0.368106	33.33	22.3019	2.19722	0.517682	0	11.1319	1.5021	778.336	77.1592	0.504592	0.308882	-0.0119618	0.203845	0.0997528	25.303	0.186901	0.0370478	85.7192	1.14009	8130.26	0.00847029	1
2305	2012	4201	420000	1	-7.86363	0.000384	0.327075	0.330498	0.494612	44.8054	0.068559	2.64925	1.37646	0	0	0.368106	37.5	22.5948	2.07944	0.436401	0	11.2833	1.44629	852.27	73.1346	0.49522	0.274315	-0.0164705	0.131064	0.0903808	21.2784	0.152333	0.0325391	44.8762	0.399856	8134.3	0.00225137	1
2305	2013	4201	420000	1	-7.52014	0.000542	0.0243826	0.0243826	0.123612	1.23832	0.067425	3.19712	1.34641	0	0	0.368106	36.36	22.8042	2.3979	0.678793	0	11.6093	1.41459	856.336	70.8451	0.412726	0	-0.0101224	-0.171629	0.0078868	18.9889	-0.121981	0.0388872	68.9725	0.327075	8138.35	-0.0050556	1
2305	2014	4201	420000	0	-6.84416	0.001065	4.9e-08	0.000156	0.0452844	17.9947	0.046981	1.70417	1.26029	0	0	0.323095	36.36	23.0691	2.3979	0.66424	0	11.4927	1.43636	860.206	73.0286	0.322036	0	-0.0184062	-0.196012	-0.0828032	21.1724	-0.121981	0.0306034	46.6363	0.0243826	8142.39	-0.00753088	1
2305	2015	4201	420000	0	-5.76679	0.00312	0.474547	0.476988	0.606952	5.14656	0.004389	3.17339	1.24163	1	0	0.244853	36.36	23.6723	2.3979	0.701249	0	11.5534	1.57128	867.689	64.9494	0.242724	0.0316802	-0.0153537	0.278536	-0.162115	13.0932	-0.0903012	0.0336558	58.6546	4.9e-08	8146.43	0.0216094	1
2305	2016	4201	420000	1	-6.93783	0.000969	0.187937	0.190305	0.200284	1.74949	0.001921	2.69531	1.14746	1	0	0.002143	36.36	23.7579	2.3979	0.781461	0	11.6215	1.62738	871.532	55.8348	0.224301	0	-0.0165288	-0.00807468	-0.180538	3.97861	-0.121981	0.0324807	60.9737	0.474547	8150.47	-5.26472e-07	1
2305	2017	4201	420000	0	-7.15557	0.00078	-2.09e-08	0.0019307	-0.0738175	0.915933	0.00327	1.89503	1.1232	1	0	0.001629	36.36	23.8607	2.3979	0.725313	0	11.7267	1.68214	870.015	55.8348	0.224301	0	-0.0277599	-0.196012	-0.180538	3.97861	-0.121981	0.0212497	105.529	0.187937	8154.52	-0.00753088	0
2305	2018	4201	420000	0	-7.2111	0.000738	-5.67e-08	0.0019435	-0.0722217	0.976367	0.004682	2.05889	0.99505	1	0	0.001638	36.36	23.8999	2.3979	0.731162	0	11.814	1.8077	873.412	55.8348	0.224301	0	-0.0233082	-0.196012	-0.180538	3.97861	-0.121981	0.0257014	92.8279	-2.09e-08	8158.56	-0.00753089	0
2305	2019	4201	420000	0	-6.00233	0.002467	0.0269897	0.028111	0.0264806	1.76787	-0.006668	2.06778	0.957792	1	0	0.000882	40	24.0116	2.30259	0.77313	0	11.8882	1.88433	876.523	49.9521	0.224301	0	-0.0752325	-0.169022	-0.180538	-1.90409	-0.121981	-0.0262229	119.296	-5.67e-08	8162.6	-0.0048287	1
2305	2020	4201	420000	0	-7.4319	0.000592	0.0300371	0.031018	-0.0382512	-0.201678	0.001098	1.53098	0.92305	1	0	0.001119	36.36	24.1237	2.3979	0.662007	1	11.7863	2.27279	879.444	45.5465	0.224301	0.180818	-0.030672	-0.165975	-0.180538	-6.30969	0.0588363	0.0183376	151.667	0.0269897	8166.65	-0.00457219	1
2305	2021	4201	420000	0	-5.48828	0.004118	1.47e-08	0.0005253	-0.0638079	1.55148	-0.033513	1.11744	0.96956	1	0	0.000333	37.5	24.2961	2.07944	0.518493	0	11.8149	2.22222	881.892	43.5755	0.224301	0.10219	-0.0925282	-0.196012	-0.180538	-8.28069	-0.0197914	-0.0435186	119.564	0.0300371	8170.69	-0.00753088	1
2305	2022	4201	420000	0	-5.79881	0.003022	-1.24e-08	-1.24e-08	0.0137243	5.77113	-0.021727	1.02035	1.03242	1	0	8.6e-05	42.86	24.0945	1.94591	0.469786	1	11.8334	2.28421	889.868	41.4483	0.224301	0.0758188	-0.11151	-0.196012	-0.180538	-10.4079	-0.0461625	-0.0624999	52.4416	1.47e-08	8174.73	-0.00753088	0
2305	2023	4201	420000	1	-4.74684	0.008604	-0.159348	-0.163335	-0.0577565	1.57729	-0.062122	0.867859	1.04604	0	0	8.6e-05	42.86	24.0657	1.94591	0.466198	1	11.8877	2.32194	891.156	41.4078	0.224301	0.0992785	-0.13715	-0.35536	-0.180538	-10.4484	-0.0227028	-0.0881402	115.337	-1.24e-08	8178.77	-0.0448751	0
2314	2009	4403	440000		0	0	1.76993	1.77032	1.92638	0.032932	0.047546	1.83998	1.38835	0	0	0.18372	33.33	21.8511	2.19722	0.101317	0	11.4379	1.42006	3177.63	67.5105	0.487724	0.00748864	-0.00403082	1.57392	0.0828848	15.6543	-0.114493	0.0449788	4.26106		8389.22	3.89896	1
2314	2010	4403	440000		0	0	0.279599	0.282404	0.260937	0.026824	0.04955	1.56528	1.32612	0	0	0.170222	33.33	21.9399	2.19722	0.101687	0	11.5795	1.43069	3144.38	67.5105	0.487724	0	-0.00602996	0.083587	0.0828848	15.6543	-0.121981	0.0429796	4.59383	1.76993	8393.4	0.000584005	1
2314	2011	4403	440000		-7.47178	0.000569	0.192664	0.194957	0.198415	-0.034502	0.026738	1.27173	1.07167	0	0	0.159311	33.33	22.1805	2.19722	0.0958327	0	11.6121	1.36586	3165.09	65.714	0.487724	0	-0.00817138	-0.00334748	0.0828848	13.8578	-0.121981	0.0408382	3.26795	0.279599	8397.58	-3.75105e-08	1
2314	2012	4403	440000	1	-6.72672	0.001197	0.297922	0.298786	0.274342	-0.103193	-0.024448	2.12433	1.0173	0	0	0	33.33	22.132	2.19722	0.0805533	0	11.722	1.33632	4276.69	62.0175	0.487724	0	-0.0299097	0.10191	0.0828848	10.1613	-0.121981	0.0190999	6.58168	0.192664	8401.75	0.0010584	1
2314	2013	4403	440000	1	-8.259	0.000259	0.170813	0.170813	0.192085	0.00247	0.009394	2.41063	0.997694	0	0	0.000389	33.33	22.0993	2.19722	0.0857128	1	11.7297	1.36574	4287.04	61.7416	0.487724	0	-0.0100037	-0.0251991	0.0828848	9.88541	-0.121981	0.0390058	31.6811	0.297922	8405.93	-1.60012e-05	1
2314	2014	4403	440000	1	-4.82608	0.007954	0.543624	0.543624	0.443771	0.123935	-0.094677	2.41446	1.47165	0	0	0.000269	33.33	21.8664	2.19722	0.0965064	0	11.915	1.41678	4306.43	59.0002	0.487724	0	-0.0906498	0.347612	0.0828848	7.14401	-0.121981	-0.0416403	32.5873	0.170813	8410.1	0.0420035	1
2314	2015	4403	440000	1	-9.74062	5.9e-05	0.233753	0.233753	0.216419	1.57942	0.019826	2.23271	1.26935	0	0	5.1e-05	33.33	23.1556	2.19722	0.50413	1	11.9703	1.85393	4340.49	75.7716	0.500272	0	-0.00541997	0.0377411	0.0954328	23.9154	-0.121981	0.0435896	24.2014	0.543624	8414.28	5.37582e-05	1
2314	2016	4403	440000	0	-8.54873	0.000194	0.0083615	0.0089752	0.0083375	0.518427	0.040845	1.81695	1.20866	0	0	3e-05	33.33	23.4122	2.19722	0.526037	0	12.0282	1.80404	4359.71	75.7716	0.500272	0	-0.00917315	-0.18765	0.0954328	23.9154	-0.121981	0.0398364	33.1641	0.233753	8418.45	-0.00660765	1
2314	2017	4403	440000	0	-8.08262	0.000309	0.117777	0.118068	0.152819	7.28692	0.057603	1.91521	1.11721	0	0	3e-05	33.33	23.5286	2.19722	0.468546	0	12.1202	1.82511	4380.81	75.7716	0.500272	0	-0.0234961	-0.0782342	0.0954328	23.9154	-0.121981	0.0255135	22.8511	0.0083615	8422.63	-0.000478839	1
2314	2018	4403	440000	1	-7.45828	0.000576	0.177117	0.181727	0.188785	0.093944	0.023907	1.3559	0.959703	0	0	0.000207	33.33	24.174	2.48491	0.350463	0	12.1525	1.99333	4397.92	68.4331	0.505824	0	-0.0166132	-0.0188945	0.100985	16.5769	-0.121981	0.0323964	12.7695	0.117777	8426.81	-6.74535e-06	1
2314	2019	4403	440000	1	-6.82307	0.001087	0.320314	0.321003	0.389071	5.9798	0.011088	1.40271	0.969521	0	0	0.000207	33.33	24.4848	2.48491	0.386222	0	12.2234	2.07963	4413.49	68.4331	0.505824	0	-0.0224805	0.124303	0.100985	16.5769	-0.121981	0.0265291	18.8306	0.177117	8430.98	0.00192062	1
2314	2020	4403	440000	1	-7.33302	0.000653	1.53763	1.53805	1.71879	2.56561	0.03206	1.56635	0.994522	0	0	0.000196	33.33	24.6802	2.48491	0.400163	0	11.9786	2.28015	4359.9	68.4331	0.505824	0.00171027	-0.0155141	1.34162	0.100985	16.5769	-0.120271	0.0334955	18.4201	0.320314	8435.16	2.41483	1
2314	2021	4403	440000	1	-7.03941	0.000876	-2.59e-08	0.000629	-0.0060803	4.41106	0.013149	1.2355	0.936547	0	0	0.000184	33.33	24.9894	2.48491	0.31539	0	12.0649	2.41034	4372.04	74.5349	0.579862	0	-0.02249	-0.196012	0.175023	22.6787	-0.121981	0.0265196	26.2454	1.53763	8439.33	-0.00753088	0
2314	2022	4403	440000	1	-7.01548	0.000897	-1.88e-09	0.0007069	0.044683	1.62753	0.01127	1.22194	0.943827	0	0	0.00011	33.33	24.9623	2.48491	0.348139	0	12.1187	2.48367	4411.57	69.9523	0.579862	0	-0.0176917	-0.196012	0.175023	18.0961	-0.121981	0.0313179	21.6661	-2.59e-08	8443.51	-0.00753088	0
2314	2023	4403	440000	0	-7.10795	0.000818	0.441875	0.444085	0.399476	0.806161	0.008098	1.15215	0.932973	0	0	0.00011	33.33	25.0111	2.48491	0.313144	0	12.1819	2.57941	4427.92	68.9618	0.579862	0.0628726	-0.0174486	0.245864	0.175023	17.1056	-0.0591088	0.031561	26.728	-1.88e-09	8447.68	0.0148622	1
2377	2010	4201	420000		0	0	1.225	1.22728	1.18458	0.599214	0.030121	2.02582	1.28787	0	0	0	37.5	20.972	2.07944	0.224963	0	10.9846	1.63382	774.232	74.0187	0.474766		-0.0133645	1.02899	0.0699268	22.1625		0.0356451	93.1075		8126.22	1.08952	1
2377	2011	4201	420000		0	0	0.324684	0.324684	0.362992	0.94364	0.029579	1.91012	1.37047	0	0	0	33.33	20.9891	2.19722	0.179178	0	11.1319	1.5021	778.336	69.8131	0.474766		-0.0129499	0.128673	0.0699268	17.9569		0.0360596	85.7192	1.225	8130.26	0.00213039	1
2377	2012	4201	420000		-7.49438	0.000556	0.308325	0.309553	0.291955	-0.137	0.014224	2.43526	1.19579	0	0	0	33.33	21.1672	2.19722	0.201203	0	11.2833	1.44629	852.27	64.1121	0.504673	0.0137415	-0.0150961	0.112313	0.0998338	12.2559	-0.10824	0.0339135	44.8762	0.324684	8134.3	0.00141675	1
2377	2013	4201	420000	0	-6.95027	0.000957	0.166549	0.166549	0.168129	0.006276	0.010604	1.91426	1.48184	0	0	0	33.33	21.2465	2.19722	0.16635	0	11.6093	1.41459	856.336	54.7664	0.448598	0.0177454	-0.0224206	-0.0294628	0.0437588	2.91021	-0.104236	0.026589	68.9725	0.308325	8138.35	-2.55753e-05	1
2377	2014	4201	420000	0	-6.87961	0.001027	0.310773	0.311052	0.313799	0.608289	0.020021	1.39705	1.88159	0	0	0.010556	33.33	21.5638	2.19722	0.0561059	0	11.4927	1.43636	860.206	52.1295	0.424522	0	-0.0283017	0.114761	0.0196828	0.27331	-0.121981	0.0207079	46.6363	0.166549	8142.39	0.00151143	1
2377	2015	4201	420000	0	-7.68654	0.000459	0.316971	0.316971	0.294669	-0.180456	0.021807	1.76995	2.9534	0	0	0.005586	33.33	21.3245	2.19722	0.0442496	0	11.5534	1.57128	867.689	52.616	0.429387	0	-0.0215232	0.12096	0.0245478	0.75981	-0.121981	0.0274864	58.6546	0.310773	8146.43	0.00176979	1
2377	2016	4201	420000	0	-7.63509	0.000483	-2.78e-09	-2.78e-09	0.0249401	-0.2141	0.006701	2.58118	2.69537	0	0	0.003465	33.33	21.1322	2.19722	0.0393623	0	11.6215	1.62738	871.532	52.7277	0.432784	0.255829	-0.0226136	-0.196012	0.0279448	0.87151	0.133848	0.026396	60.9737	0.316971	8150.47	-0.00753088	0
2377	2017	4201	420000	0	-9.71413	6e-05	0.0068892	0.0078176	0.0055232	0.335416	0.007142	1.43216	1.30976	0	0	0.000482	33.33	22.6119	2.19722	0.0245133	0	11.7267	1.68214	870.015	51.15	0.361541	0.59422	-0.0127004	-0.189122	-0.0432982	-0.70619	0.472239	0.0363092	105.529	-2.78e-09	8154.52	-0.0067644	1
2377	2018	4201	420000	0	-10.3905	3.1e-05	0.304449	0.304449	0.31696	-0.006327	0.046245	1.61719	0.89051	0	0	0.000482	33.33	22.6328	2.19722	0.0287042	0	11.814	1.8077	873.412	51.8864	0.368905	0.657133	-0.0106887	0.108437	-0.0359342	0.0302103	0.535152	0.0383209	92.8279	0.0068892	8158.56	0.00127506	1
2377	2019	4201	420000	0	-10.7048	2.2e-05	0.384727	0.388742	0.374713	-0.181737	0.045268	2.03831	0.872837	0	0	0.000501	33.33	22.6181	2.48491	0.0277045	0	11.8882	1.88433	876.523	51.8864	0.368905	0.613643	-0.0127863	0.188715	-0.0359342	0.0302103	0.491661	0.0362233	119.296	0.304448	8162.6	0.00672079	1
2377	2020	4201	420000	0	-1.43963	0.0102	0.421308	0.425807	0.28939	-0.027987	-0.094677	1.97388	1.36064	0	0	0.000479	33.33	21.9531	2.48491	0.0558039	0	11.7863	2.27279	879.444	44.0098	0.288912	0.601068	-0.316877	0.225297	-0.115927	-7.84639	0.479086	-0.267868	151.667	0.384727	8166.65	0.0114357	1
2377	2021	4201	420000	0	-4.57509	0.0102	0.248367	0.248367	0.149199	-0.282262	-0.094677	1.29249	1.68731	0	0	0.000479	33.33	21.7447	2.48491	0.0660086	1	11.8149	2.22222	881.892	35.6945	0.277056	0.610208	-0.340968	0.0523549	-0.127783	-16.1617	0.488226	-0.291958	119.564	0.421308	8170.69	0.000143507	1
2377	2022	4201	420000	0	-4.96572	0.006925	0.321468	0.321468	0.254555	-0.188956	-0.094677	1.20472	2.05907	0	0	0.000479	36.36	21.2939	2.3979	0.092132	1	11.8334	2.28421	889.868	33.4175	0.277056	0.854926	-0.336112	0.125457	-0.127783	-18.4387	0.732944	-0.287102	52.4416	0.248367	8174.73	0.00197462	1
2377	2023	4201	420000	0	-6.3052	0.001823	0.0576547	0.0525266	0.00906632	-0.535747	-0.094677	1.34138	2.73408	0	0	0.008623	33.33	20.741	2.19722	0.0498391	1	11.8877	2.32194	891.156	31.8008	0.277056	0.248697	-0.178056	-0.138357	-0.127783	-20.0554	0.126716	-0.129047	115.337	0.321469	8178.77	-0.00264852	1
2968	2019	5000	500000		0	0	0.371012	0.372319	0.381572	0.147853	0.105589	3.56205	2.05145	0	0	0.368106	37.5	20.7186	2.07944	0.000618684	0	11.2362	1.53491	270.389	53.3509	0.289242	0.0918836	-0.0147027	0.175	-0.115597	1.49471	-0.0300977	0.0343069	75.8511		3625.35	0.00535938	1
2968	2020	5000	500000		0	0	0.385532	0.387184	0.399326	0.308123	0.107078	2.63736	2.56832	0	0	0.368106	33.33	20.9324	2.19722	0.00191117	0	11.2667	1.63823	271.31	53.3509	0.289242	0	-0.0124372	0.18952	-0.115597	1.49471	-0.121981	0.0365724	77.3023	0.371012	3627.14	0.00680713	1
2968	2021	5000	500000		-9.71681	6e-05	0.40945	0.410471	0.409481	0.179918	0.114452	2.61935	2.40747	0	0	0.119023	37.5	21.0974	2.07944	0.00464282	0	11.3723	1.65065	271.996	52.8518	0.286535	0	-0.0123364	0.213438	-0.118304	0.99561	-0.121981	0.0366732	82.2948	0.385532	3628.94	0.00972334	1
2968	2022	5000	500000	0	-9.66162	6.4e-05	0.45291	0.454425	0.46058	0.031002	0.111296	2.44491	3.08873	0	0	0.118433	37.5	21.236	2.07944	0.0020231	0	11.4149	1.69474	274.456	52.5553	0.284928	0	-0.0115893	0.256899	-0.119911	0.69911	-0.121981	0.0374202	39.7076	0.40945	3630.73	0.0169545	1
2968	2023	5000	500000	0	-8.9377	0.000131	0.343439	0.343994	0.334263	0.02144	0.082321	1.90778	1.74496	0	0	0.079284	37.5	21.4422	2.07944	0.00513827	0	11.4525	1.88184	275.298	52.8625	0.286593	0	-0.0136113	0.147428	-0.118246	1.00631	-0.121981	0.0353983	70.6466	0.45291	3632.53	0.00320433	1
300917	2020	4403	440000		0	0	0.355218	0.355218	0.320906	0.208157	0.098519	3.57517	1.62879	1	0	0	33.33	20.8184	2.19722	0.00321459	0	11.9786	2.28015	4359.9	74.025	0.47775	0	-0.00788718	0.159207	0.0729108	22.1688	-0.121981	0.0411224	18.4201		8435.16	0.00403539	1
300917	2021	4403	440000		0	0	0.355218	0.355218	0.320906	0.043552	0.086172	2.72424	2.26993	1	0	0	33.33	21.0312	2.19722	0.0030909	0	12.0649	2.41034	4372.04	74.025	0.47775	0	-0.00961399	0.159207	0.0729108	22.1688	-0.121981	0.0393956	26.2454	0.355218	8439.33	0.00403539	1
300917	2022	4403	440000		-9.26532	9.5e-05	0.376072	0.376072	0.364109	0.035082	0.07904	2.59018	2.21813	1	0	0	30	21.1535	2.30259	0.00308907	0	12.1187	2.48367	4411.57	68.025	0.47775	0	-0.0100408	0.18006	0.0729108	16.1688	-0.121981	0.0389688	21.6661	0.355218	8443.51	0.00583782	1
300917	2023	4403	440000	0	-9.42709	8.1e-05	0.317122	0.317122	0.292348	-0.095887	0.072322	2.53299	2.75706	1	0	0	33.33	21.3073	2.19722	0.00267768	0	12.1819	2.57941	4427.92	65.7173	0.47775	0	-0.0105025	0.12111	0.0729108	13.8611	-0.121981	0.0385071	26.728	0.376072	8447.68	0.0017764	1
600007	2009	1100	110000	1	-8.24412	0.000263	-0.0127993	-0.0143473	-0.134886	-0.009723	0.032347	0.407113	1.89319	1	0	0	33.33	22.9167	2.48491	0.00141162	0	11.1627	2.00485	584.442	82.4008	0.803755	0	-0.00737464	-0.208811	0.398916	30.5446	-0.121981	0.0416349	34.1889		3495.23	-0.00910458	0
600007	2010	1100	110000	1	-7.62855	0.000486	0.0420391	0.0526364	-0.0166247	0.358306	0.012896	0.49181	1.6178	1	0	0	33.33	22.9649	2.48491	0.00275305	0	11.2378	1.99631	580.735	83.1892	0.803755	0	-0.0129769	-0.153973	0.398916	31.333	-0.121981	0.0360326	56.0285	-0.0127993	3496.97	-0.00365031	1
600007	2011	1100	110000	1	-8.40191	0.000224	5.24e-08	0.00538	-0.0593663	0.085281	0.020664	0.788705	1.50314	1	0	0	33.33	22.9666	2.48491	0.0030813	0	11.3103	1.95615	583.623	83.6279	0.806487	0	-0.011484	-0.196012	0.401648	31.7717	-0.121981	0.0375256	51.7402	0.0420391	3498.71	-0.00753088	1
600007	2012	1100	110000	1	-9.19315	0.000102	-2.12e-08	0.0053074	-0.0296311	0.042579	0.040899	0.781868	1.73394	0	0	0	33.33	22.9609	2.48491	0.0034341	0	11.3791	1.9306	790.672	83.6279	0.806487	0	-0.0141569	-0.196012	0.401648	31.7717	-0.121981	0.0348527	19.8029	5.24e-08	3500.45	-0.00753088	0
600007	2013	1100	110000	1	-8.99094	0.000125	1.54e-08	0.0026335	-0.04836	0.105061	0.034954	0.725025	1.62519	0	0	0	33.33	22.9555	2.48491	0.00280442	0	11.4427	1.96002	794.439	83.3637	0.806487	0	-0.0169964	-0.196012	0.401648	31.5075	-0.121981	0.0320132	48.6764	-2.12e-08	3502.19	-0.00753088	1
600007	2014	1100	110000	1	-8.972	0.000127	2.23e-08	0.0022478	-0.0404175	0.057247	0.05534	0.524192	2.04847	0	0	0	33.33	22.996	2.48491	0.00267404	0	11.5129	1.98986	798.036	83.2995	0.806487	0	-0.0162033	-0.196012	0.401648	31.4433	-0.121981	0.0328063	50.3482	1.54e-08	3503.93	-0.00753088	1
600007	2015	1100	110000	1	-9.22344	9.9e-05	-1.44e-08	0.0020323	-0.0190375	0.100555	0.061479	0.407113	2.29805	0	0	0.000208	33.33	23.0475	2.48491	0.00229177	0	11.5759	2.1227	804.98	83.6279	0.806487	0	-0.0142025	-0.196012	0.401648	31.7717	-0.121981	0.0348071	43.6037	2.23e-08	3505.67	-0.00753088	0
600007	2016	1100	110000	1	-8.80418	0.00015	4.57e-08	0.0025299	-0.0054408	0.082287	0.061285	0.407113	2.00451	0	0	0	33.33	23.1399	2.48491	0.00201595	0	11.6801	2.20572	808.546	83.6279	0.806487	0	-0.0169653	-0.196012	0.401648	31.7717	-0.121981	0.0320443	17.9064	-1.44e-08	3507.41	-0.00753088	1
600007	2017	1100	110000	1	-8.90735	0.000135	-7.63e-09	0.0051556	-0.0161166	0.050271	0.054483	0.543677	1.92535	0	0	0	33.33	23.1799	2.48491	0.00216188	0	11.7675	2.26245	812.048	83.6279	0.806487	0	-0.0189524	-0.196012	0.401648	31.7717	-0.121981	0.0300572	51.4846	4.57e-08	3509.15	-0.00753088	0
600007	2018	1100	110000	1	-9.90571	5e-05	0.0157305	0.0198873	0.0096951	0.063502	0.069908	0.479494	1.53827	0	0	0	33.33	23.1296	2.48491	0.00265134	0	11.8509	2.32466	815.164	83.6279	0.806487	0	-0.0157394	-0.180281	0.401648	31.7717	-0.121981	0.0332702	29.0865	-7.63e-09	3510.89	-0.00585937	1
600007	2019	1100	110000	1	-10.7298	2.2e-05	-2.2e-08	0.0031257	-0.0107506	0.055513	0.082448	1.09712	1.85189	0	0	0	33.33	23.1916	2.48491	0.0027819	0	12.009	2.08012	818.065	83.6279	0.806487	0	-0.0170045	-0.196012	0.401648	31.7717	-0.121981	0.032005	30.3964	0.0157305	3512.63	-0.00753088	0
600007	2020	1100	110000	1	-10.6813	2.3e-05	9.45e-09	0.0019791	0.0002025	0.07725	0.068331	1.6662	1.37426	0	0	0	33.33	23.2157	2.48491	0.0028108	0	12.013	2.24456	820.841	83.273	0.806487	0	-0.013332	-0.196012	0.401648	31.4168	-0.121981	0.0356776	32.2433	-2.2e-08	3514.37	-0.00753088	1
600007	2021	1100	110000	1	-11.009	1.7e-05	1.95e-08	0.0018394	-0.0103252	0.008664	0.080513	1.78173	1.4611	0	0	0	30.77	23.2669	2.56495	0.00257311	0	12.1226	2.13751	823.126	83.5288	0.806487	0	-0.0115152	-0.196012	0.401648	31.6726	-0.121981	0.0374944	40.8281	9.45e-09	3516.11	-0.00753088	1
600007	2022	1100	110000	1	-11.5655	8e-06	7.59e-09	0.0022671	-0.0076984	-0.096705	0.087068	2.51984	1.52983	0	0	0	33.33	23.2748	2.48491	0.00250476	0	12.1564	2.29499	830.569	83.6279	0.806487	0	-0.0102039	-0.196012	0.401648	31.7717	-0.121981	0.0388057	31.1972	1.95e-08	3517.85	-0.00753088	1
600007	2023	1100	110000	1	-11.5655	6e-06	-5.31e-10	0.0021564	-0.0030106	-0.007725	0.097825	2.15355	1.76213	0	0	0	33.33	23.279	2.48491	0.00250676	0	12.2075	2.48169	832.05	83.6279	0.806487	0	-0.00813144	-0.196012	0.401648	31.7717	-0.121981	0.0408781	36.6125	7.59e-09	3519.59	-0.00753088	0
600048	2009	4401	440000	1	-8.2762	0.000254	-1.88882	-1.89075	-1.90076	2.6503	0.044614	2.31483	1.52311	1	0	0.010492	33.33	25.2212	2.19722	0.669024	0	11.3973	1.51581	1196.22	48.7851	0.443556	0	-0.00403082	-2.08484	0.0387168	-3.07109	-0.121981	0.0449788	78.4866		6296.16	-9.06181	0
600048	2010	4401	440000	0	-7.53761	0.000532	-0.739043	-0.738222	-0.631845	2.07955	0.036141	2.12886	1.16825	1	0	0.007457	37.5	25.7493	2.07944	0.721457	0	11.5485	1.51506	1188.55	48.7723	0.443556	0	-0.00466067	-0.935055	0.0387168	-3.08389	-0.121981	0.0443489	41.7443	-1.88882	6299.3	-0.817545	0
600048	2011	4401	440000	0	-7.8401	0.000393	8.84e-08	8.84e-08	0.0131797	2.80828	0.037778	1.90688	1.08774	1	0	0.007351	33.33	25.9963	2.19722	0.77998	0	11.4885	1.31473	1193.26	46.5923	0.421395	0	-0.00403082	-0.196012	0.0165558	-5.26389	-0.121981	0.0449788	33.9349	-0.739043	6302.43	-0.00753087	1
600048	2012	4401	440000	1	-8.01769	0.000329	-2.98e-08	-2.98e-08	0.0275904	2.37991	0.039729	1.7308	1.1684	1	0	0.007117	33.33	26.2494	2.19722	0.755046	0	11.5703	1.32999	1440.56	46.1745	0.421395		-0.00403082	-0.196012	0.0165558	-5.68169		0.0449788	27.0164	8.84e-08	6305.56	-0.00753089	0
600048	2013	4401	440000	0	-8.01689	0.00033	-2.01e-08	-2.01e-08	0.0076184	2.50376	0.037792	1.8184	0.967304	1	0	0.007117	33.33	26.4725	2.19722	0.764182	0	12.1299	1.42775	1448.09	46.1546	0.421395	0	-0.00527918	-0.196012	0.0165558	-5.70159	-0.121981	0.0437304	66.5967	-2.98e-08	6308.7	-0.00753088	0
600048	2014	4401	440000	0	-8.11748	0.000298	1.8163	1.82003	1.76323	2.12053	0.038908	1.87311	1.0963	1	0	0.006198	33.33	26.6253	2.19722	0.730501	0	11.7635	1.4504	1454.56	46.0664	0.420502	0	-0.00711364	1.62029	0.0156628	-5.78979	-0.121981	0.041896	67.0436	-2.01e-08	6311.83	4.25381	1
600048	2015	4401	440000	0	-8.39208	0.000227	1.20827	1.20827	1.15889	1.85107	0.04167	1.73407	1.04283	1	0	0.002691	33.33	26.7243	2.19722	0.713824	0	11.8218	1.50804	1467.22	48.3481	0.419505	0	-0.00746864	1.01226	0.0146658	-3.50809	-0.121981	0.0415409	70.6523	1.8163	6314.97	1.03722	1
600048	2016	4401	440000	1	-8.5236	0.000199	4.89e-08	4.89e-08	-0.0031139	1.11317	0.036481	1.73497	0.980923	1	0	0.002492	33.33	26.8717	2.19722	0.648089	0	11.8631	1.47771	1473.71	45.6111	0.380498	0	-0.0100811	-0.196012	-0.0243412	-6.24509	-0.121981	0.0389285	50.0434	1.20827	6318.1	-0.00753088	1
600048	2017	4401	440000	1	-8.27118	0.000256	0.0733424	0.0733424	0.104308	2.35671	0.028254	1.78029	1.01358	1	0	0.002462	33.33	27.2693	2.19722	0.630395	0	11.9229	1.5492	1464.77	46.8944	0.380478	0	-0.0133929	-0.122669	-0.0243612	-4.96179	-0.121981	0.0356167	51.1174	4.89e-08	6321.23	-0.0018459	1
600048	2018	4401	440000	1	-8.45519	0.000213	0.0510744	0.0510744	0.0579326	1.81284	0.030891	1.72283	0.945921	1	0	0.002537	33.33	27.4644	2.19722	0.560553	0	11.9543	1.73953	1470.49	45.4684	0.379308	0	-0.0204554	-0.144937	-0.0255312	-6.38779	-0.121981	0.0285542	66.6585	0.0733424	6324.37	-0.00304467	1
600048	2019	4401	440000	0	-8.56796	0.00019	-2.42e-08	-2.42e-08	-0.0136132	2.05217	0.036347	1.56232	0.96472	1	0	0.002507	33.33	27.5105	2.19722	0.565231	0	11.9604	1.95335	1475.72	44.9366	0.378111	0	-0.0213916	-0.196012	-0.0267282	-6.91959	-0.121981	0.027618	106.382	0.0510744	6327.5	-0.00753088	0
600048	2020	4401	440000	1	-8.40803	0.000223	1.11e-08	1.11e-08	0.021295	1.87447	0.032003	1.51143	0.93822	1	0	0.002484	33.33	27.5105	2.19722	0.592529	0	11.8134	2.13979	1446.74	46.1013	0.377007		-0.0159076	-0.196012	-0.0278322	-5.75489		0.033102	139.834	-2.42e-08	6330.64	-0.00753088	1
600048	2021	4401	440000	1	-8.40588	0.000223	-5.67e-08	3.95e-05	0.026909	2.02325	0.026565	1.52335	0.917266	1	0	0.000987	33.33	27.5105	2.19722	0.578354	0	11.9208	2.1337	1450.3	47.0515	0.376928	0.129431	-0.0149033	-0.196012	-0.0279112	-4.80469	0.00744967	0.0341063	134.685	1.11e-08	6333.77	-0.00753089	0
600048	2022	4401	440000	0	-8.34785	0.000237	3.51e-08	3.51e-08	0.0131094	1.73018	0.018369	1.54391	0.904058	1	0	0.000968	37.5	27.5105	2.07944	0.597018	0	11.9423	2.35387	1463.25	45.6259	0.376918	0.188173	-0.0150118	-0.196012	-0.0279212	-6.23029	0.066192	0.0339977	84.3908	-5.67e-08	6336.9	-0.00753088	1
600048	2023	4401	440000	0	-8.40191	0.000224	1.37e-08	1.37e-08	0.0083431	1.77916	0.012457	1.55892	0.847924	1	0	0.000971	33.33	27.5105	2.19722	0.605123	0	11.9931	2.49368	1465.99	44.3755	0.376918		-0.0142705	-0.196012	-0.0279212	-7.48069		0.034739	112.366	3.51e-08	6340.04	-0.00753088	1
600064	2009	3201	320000	1	-7.88266	0.000377	0.155298	0.155298	0.170871	0.735176	0.017117	1.39028	1.13696	1	1	0.000169	42.86	23.448	1.94591	0.40317	0	11.1192	2.14269	721.549	38.1086	0.344609	0	-0.00717503	-0.0407137	-0.0602302	-13.7476	-0.121981	0.0418346	58.4572		5822.06	-6.74871e-05	1
600064	2010	3201	320000	1	-6.92978	0.000977	0.372893	0.372893	0.364026	-0.103046	0.023101	1.14367	1.15636	1	1	0.000169	50	23.4028	1.79176	0.468491	0	11.0672	2.02408	717.16	38.4186	0.344609	0	-0.0117278	0.176882	-0.0602302	-13.4376	-0.121981	0.0372818	100.609	0.155298	5824.96	0.00553411	1
600064	2011	3201	320000	1	-7.01774	0.000895	0.0038865	0.0038865	-0.0101695	0.617207	0.025826	1.20122	0.973883	1	1	0.000169	50	23.4291	1.79176	0.445597	0	11.242	1.81142	721.434	39.3177	0.344609		-0.0118206	-0.192125	-0.0602302	-12.5385		0.037189	83.2651	0.372893	5827.85	-0.00709174	1
600064	2012	3201	320000	1	-7.14898	0.000785	0.140217	0.140217	0.127344	-0.371261	0.025427	1.15575	1.04268	1	1	0.000169	50	23.5174	1.79176	0.432385	0	11.3911	1.70996	890.2	39.6387	0.346546	0	-0.0128298	-0.0557945	-0.0582932	-12.2175	-0.121981	0.0361798	56.7389	0.0038865	5830.75	-0.00017369	1
600064	2013	3201	320000	0	-7.15472	0.000781	0.204843	0.204843	0.131938	0.746752	0.029561	0.988676	1.01936	1	0	0.000169	42.86	23.4681	1.94591	0.426301	0	11.516	1.72135	894.403	41.6691	0.346546	0	-0.015298	0.00883112	-0.0582932	-10.1871	-0.121981	0.0337116	113.447	0.140217	5833.65	6.88728e-07	1
600064	2014	3201	320000	0	-7.88533	0.000376	0.0853615	0.0853615	0.0412226	2.88432	0.031382	0.990333	1.02859	1	0	8.9e-05	42.86	23.7372	1.94591	0.384732	0	11.5857	1.77179	898.454	41.396	0.346546	0	-0.0136411	-0.11065	-0.0582932	-10.4602	-0.121981	0.0353685	70.3246	0.204843	5836.55	-0.00135474	1
600064	2015	3201	320000	0	-7.97062	0.000345	0.0338096	0.0338096	0.0027923	0.78789	0.038899	1.02956	1.22955	1	0	8.9e-05	42.86	23.8433	1.94591	0.377615	0	11.6799	1.87411	906.271	40.0479	0.346546	0	-0.01257	-0.162202	-0.0582932	-11.8083	-0.121981	0.0364396	90.0657	0.0853615	5839.45	-0.00426746	1
600064	2016	3201	320000	0	-7.88104	0.000378	0.0372172	0.0377433	0.0323898	-0.371689	0.04087	0.867717	1.09979	1	0	0	42.86	23.946	1.94591	0.339833	0	11.754	2.06429	910.283	40.1441	0.347379	0	-0.0154065	-0.158794	-0.0574602	-11.7121	-0.121981	0.033603	154.028	0.0338096	5842.34	-0.00400411	1
600064	2017	3201	320000	1	-7.57737	0.000512	0.0048739	0.0052033	-0.0059362	2.77573	0.039633	0.874014	1.00769	1	0	0	42.86	23.986	1.94591	0.344458	0	11.8724	2.098	912.837	40.1441	0.347379	0	-0.0170475	-0.191138	-0.0574602	-11.7121	-0.121981	0.0319621	65.2404	0.0372172	5845.24	-0.00698296	1
600064	2018	3201	320000	1	-7.50263	0.000551	0.0434243	0.0439102	0.0495904	0.261201	0.041203	0.938549	0.986833	1	0	0	42.86	23.9801	1.94591	0.343484	0	11.9375	2.2154	916.398	40.1441	0.347379	0	-0.0192331	-0.152587	-0.0574602	-11.7121	-0.121981	0.0297765	98.0191	0.0048739	5848.14	-0.00355268	1
600064	2019	3201	320000	1	-8.25442	0.00026	0.0088909	0.0092127	0.0113486	2.91123	0.064487	1.07992	0.981181	1	0	0	42.86	24.0934	1.94591	0.336906	0	12.0178	2.39369	919.724	39.9694	0.347379	0	-0.0180883	-0.187121	-0.0574602	-11.8868	-0.121981	0.0309213	44.5181	0.0434243	5851.04	-0.00655188	1
600064	2020	3201	320000	1	-7.85438	0.000388	0.0162988	0.0164773	0.112074	0.76569	0.06453	1.1033	0.956588	1	0	0	42.86	24.2081	1.94591	0.362444	0	11.9787	2.53707	923.668	40.2203	0.347379	0	-0.0128934	-0.179713	-0.0574602	-11.6359	-0.121981	0.0361162	124.006	0.0088909	5853.94	-0.00580414	1
600064	2021	3201	320000	1	-8.50357	0.000203	0.256012	0.256029	0.283579	0.280369	0.072732	1.08932	0.865792	1	0	0	42.86	24.2207	1.94591	0.340652	0	12.0698	2.61182	926.241	41.525	0.347379	0	-0.0108227	0.0600003	-0.0574602	-10.3312	-0.121981	0.0381869	132.474	0.0162988	5856.83	0.000216003	1
600064	2022	3201	320000	1	-8.18193	0.00028	0.0105294	0.0106505	0.0830283	4.42611	0.066301	1.07652	0.833744	1	0	0	42.86	24.345	1.94591	0.371869	0	12.0939	2.85081	934.617	41.4522	0.347379	0	-0.0107129	-0.185482	-0.0574602	-10.404	-0.121981	0.0382967	94.7177	0.256012	5859.73	-0.00638127	1
600064	2023	3201	320000	0	-8.08759	0.000307	-0.567566	-0.56752	-0.470192	-0.664608	0.039765	1.1558	0.782674	0	0	0	42.86	24.3418	1.94591	0.304219	0	12.1173	3.09408	937.632	39.8733	0.347379	0	-0.0117916	-0.763578	-0.0574602	-11.9829	-0.121981	0.0372179	120.785	0.0105294	5862.63	-0.445205	0
600067	2009	3501	350000	0	-6.94214	0.000965	0.0291987	0.0303982	-0.0958057	0.101027	0.032385	1.34728	1.51152	0	0	8.4e-05	33.33	23.0968	2.19722	0.573337	0	10.5458	1.57047	458.093	40.951	0.228705	0.354082	-0.00894594	-0.166813	-0.176134	-10.9052	0.2321	0.0400636	80.3744		7210.42	-0.00464183	1
600067	2010	3501	350000	0	-6.69763	0.001232	0.136126	0.137423	0.108391	3.26866	0.059253	1.26533	1.39604	0	0	8.4e-05	33.33	22.9918	2.19722	0.612495	0	10.707	1.60259	455.214	40.8951	0.228705	0.44461	-0.00989628	-0.0598858	-0.176134	-10.9611	0.322629	0.0391133	147.701	0.0291987	7214.01	-0.000214769	1
600067	2011	3501	350000	0	-7.89662	0.000372	0.337507	0.33813	0.325392	0.917416	0.088037	1.63615	1.09963	0	0	8.4e-05	33.33	22.9602	2.19722	0.615902	0	10.8619	1.57795	457.449	40.2557	0.228705	0.474216	-0.00612336	0.141496	-0.176134	-11.6005	0.352234	0.0428862	119.053	0.136126	7217.6	0.00283288	1
600067	2012	3501	350000	0	-7.59977	0.0005	0.195697	0.198562	0.168181	0.565188	0.058245	1.46883	1.18173	0	0	5.3e-05	33.33	23.4176	2.19722	0.62562	0	10.9734	1.59111	478.808	43.1238	0.252467	0.326833	-0.00899583	-0.000314177	-0.152372	-8.73239	0.204851	0.0400138	78.8735	0.337507	7221.19	-3.10116e-11	1
600067	2013	3501	350000	0	-7.99518	0.000337	0.231847	0.233438	0.253595	0.49301	0.081742	1.69802	1.10282	0	0	0.00493	33.33	23.4781	2.19722	0.692735	0	11.1764	1.74413	481.287	39.0147	0.293227	0.486373	-0.0081113	0.035835	-0.111612	-12.8415	0.364392	0.0408983	109.16	0.195698	7224.78	4.60175e-05	1
600067	2014	3501	350000	0	-7.8479	0.00039	0.134862	0.136254	0.100927	1.81332	0.045847	1.90593	1.13186	0	0	0.004919	33.33	23.7086	2.19722	0.550923	0	11.1562	1.88944	483.092	40.2784	0.358615	0.344169	-0.0128318	-0.0611499	-0.0462242	-11.5778	0.222187	0.0361778	56.0514	0.231847	7228.37	-0.000228658	1
600067	2015	3501	350000	0	-8.17746	0.000281	0.178034	0.179125	0.155614	2.19481	0.022894	2.10656	1.21273	0	0	0.006565	33.33	23.7134	2.19722	0.514447	0	11.2287	1.89361	487.291	34.3166	0.302752	0.327885	-0.0117922	-0.0179773	-0.102087	-17.5396	0.205903	0.0372173	87.3827	0.134862	7231.96	-5.80994e-06	1
600067	2016	3501	350000	0	-7.99919	0.000336	0.0382754	0.0406923	5.24e-05	-0.213535	0.018336	1.72623	1.14841	0	0	0.006965	37.5	23.7127	2.07944	0.467645	0	11.3175	1.95634	489.448	37.0452	0.319914	0.448686	-0.0174461	-0.157736	-0.0849252	-14.811	0.326704	0.0315635	90.1194	0.178034	7235.55	-0.00392459	1
600067	2017	3501	350000	0	-7.99905	0.000336	0.105515	0.107206	0.129582	0.895759	0.034971	1.83743	1.06745	0	0	0.006474	33.33	23.7643	2.19722	0.546405	0	11.4435	1.89554	491.424	36.6807	0.319914	0.411122	-0.0175169	-0.0904967	-0.0849252	-15.1755	0.28914	0.0314927	103.519	0.0382754	7239.14	-0.000741136	1
600067	2018	3501	350000	0	-7.82164	0.000401	0.571409	0.575053	0.648393	0.665444	0.035722	1.9738	0.856288	0	0	0.006923	33.33	23.9174	2.19722	0.556104	0	11.5331	1.89866	493.379	38.2039	0.336124	0.372967	-0.0164146	0.375397	-0.0687152	-13.6523	0.250985	0.032595	108.178	0.105515	7242.72	0.052902	1
600067	2019	3501	350000	1	-7.33859	0.00065	0.0672137	0.068844	0.0708469	0.629903	0.021114	1.3504	0.878926	0	0	0.006923	33.33	23.9558	2.19722	0.608301	0	11.7026	1.82468	495.099	43.2362	0.339498	0.215922	-0.0219566	-0.128798	-0.0653412	-8.61999	0.0939404	0.027053	173.723	0.571409	7246.31	-0.00213662	1
600067	2020	3501	350000	0	-7.65963	0.000471	0.0909945	0.0918136	0.106772	0.008971	0.014398	1.79263	0.84239	0	0	0.006642	33.33	23.9224	2.19722	0.630946	0	11.7037	1.92695	485.312	43.2362	0.339498	0.2541	-0.0156803	-0.105017	-0.0653412	-8.61999	0.132119	0.0333293	173.723	0.0672137	7249.9	-0.00115819	1
600067	2021	3501	350000	0	-6.84279	0.001066	0.0596871	0.0625477	0.0025864	0.547267	-0.039427	1.35536	0.903097	0	0	0.006595	33.33	23.8968	2.19722	0.593998	0	11.8152	1.87087	486.651	43.2362	0.339498	0.297326	-0.065439	-0.136325	-0.0653412	-8.61999	0.175345	-0.0164294	96.5037	0.0909945	7253.49	-0.00253351	1
600067	2022	3501	350000	0	-8.0496	0.000319	0.116161	0.118913	0.100626	0.056187	0.006501	1.33203	0.82754	0	0	0.007071	33.33	23.8752	2.19722	0.50694	1	11.8909	1.85334	491.044	40.4328	0.364	0.28782	-0.019041	-0.0798505	-0.0408392	-11.4234	0.165839	0.0299686	79.7124	0.0596871	7257.08	-0.000509135	1
600067	2023	3501	350000	0	-7.00893	0.000903	0.10743	0.110761	0.0656456	1.29233	-0.018049	1.2851	0.796608	0	0	0.007071	33.33	23.8063	2.19722	0.458152	0	11.9372	1.87758	490.981	40.1361	0.364	0.392626	-0.0622364	-0.0885816	-0.0408392	-11.7201	0.270645	-0.0132268	143.007	0.116161	7260.67	-0.000695073	1
600094	2012	3100	310000	0	-6.72988	0.001193	4.57e-08	0.0036909	0.0623408	5.46228	0.024424	1.96164	1.09666	0	0	0.031551	44.44	23.0637	2.19722	0.659538	0	11.3548	1.80787	2646.57	67.523	0.545062	0.0789745	-0.0114247	-0.196012	0.140223	15.6668	-0.0430068	0.0375849	16.0716		7343.66	-0.00753088	1
600094	2013	3100	310000	0	-6.96903	0.00094	1.12944	1.13298	1.54033	3.98824	0.027227	2.34821	1.02186	0	1	0.031551	44.44	23.4371	2.19722	0.754258	0	11.4086	2.0534	2659.04	67.523	0.545062	0	-0.0122676	0.933432	0.140223	15.6668	-0.121981	0.036742	26.5365	4.57e-08	7347.31	0.813296	1
600094	2014	3100	310000	1	-7.45921	0.000576	1.8163	1.82003	1.76323	16.3316	0.027326	2.28187	1.26883	0	1	0.023709	44.44	23.7926	2.19722	0.779391	0	11.4863	2.03311	2671.05	50.9121	0.409579	0	-0.012044	1.62029	0.00473979	-0.94409	-0.121981	0.0369656	32.414	1.12944	7350.96	4.25381	1
600094	2015	3100	310000	0	-6.94535	0.000962	0.160837	0.161348	0.314425	-0.144128	0.017564	1.85282	1.29397	0	1	0.023709	44.44	24.3199	2.19722	0.791462	0	11.5502	2.125	2694.29	29.8431	0.199005	0	-0.0130772	-0.0351748	-0.205834	-22.0131	-0.121981	0.0359324	29.1478	1.8163	7354.61	-4.35205e-05	1
600094	2016	3100	310000	0	-6.97114	0.000938	0.521907	0.522361	0.783652	-0.238194	0.020138	1.82084	1.14819	0	0	0.025309	37.5	24.7151	2.07944	0.622492	0	11.6662	1.91582	2706.22	28.7502	0.16172	0	-0.0175291	0.325896	-0.243119	-23.106	-0.121981	0.0314805	24.0629	0.160837	7358.26	0.0346127	1
600094	2017	3100	310000	0	-7.26616	0.000698	7.87e-09	7.87e-09	-0.028009	1.92413	0.026075	1.59157	1.07294	0	0	0.045509	33.33	24.7658	2.19722	0.653955	0	11.7491	1.99748	2728.76	28.7502	0.16172	0.00618092	-0.0189455	-0.196012	-0.243119	-23.106	-0.1158	0.0300641	22.1316	0.521907	7361.91	-0.00753088	1
600094	2018	3100	310000	0	-7.62235	0.000489	0.0572432	0.0573489	-0.0147	1.81798	0.015939	1.74798	0.908934	0	0	0.145509	33.33	24.5912	2.19722	0.761285	0	11.8129	2.06757	2739.26	21.528	0.095174	0	-0.0257047	-0.138768	-0.309665	-30.3282	-0.121981	0.0233048	27.9056	7.87e-09	7365.56	-0.00267222	1
600094	2019	3100	310000	0	-8.52101	0.000199	0.107834	0.108205	-0.0029497	0.866402	0.023791	1.65701	0.989973	0	0	0.14551	33.33	24.4598	2.19722	0.720688	0	11.9658	1.93479	2748.93	21.528	0.095174	0.0790518	-0.0225199	-0.0881776	-0.309665	-30.3282	-0.0429296	0.0264897	27.769	0.0572432	7369.21	-0.000685606	1
600094	2020	3100	310000	0	-7.61414	0.000493	0.278803	0.278803	0.336559	1.89186	0.013823	1.91298	0.882992	0	0	0.145509	33.33	24.3564	2.19722	0.75594	0	11.9563	2.01522	2608.68	21.528	0.095174	0.178778	-0.0157088	0.082791	-0.309665	-30.3282	0.056797	0.0333008	28.2372	0.107834	7372.86	0.000567479	1
600094	2021	3100	310000	0	-7.45733	0.000577	4.5e-09	4.5e-09	-0.0790739	1.15822	-0.008235	1.69142	0.883986	0	0	0.145509	33.33	24.4109	2.19722	0.64274	0	12.0645	2.04235	2615.95	21.528	0.095174	0.144821	-0.0515739	-0.196012	-0.309665	-30.3282	0.0228395	-0.00256434	42.6688	0.278803	7376.51	-0.00753088	1
600094	2022	3100	310000	0	-8.24894	0.000261	2.86e-08	2.86e-08	-0.0080004	1.44351	0.005544	1.46392	0.851236	0	0	0.145509	33.33	24.2679	2.19722	0.676157	1	12.1002	2.16094	2636.69	22.5191	0.095174	0.211063	-0.0166767	-0.196012	-0.309665	-29.3371	0.0890819	0.0323329	43.8445	4.5e-09	7380.16	-0.00753088	1
600094	2023	3100	310000	0	-8.77484	0.000155	0.28328	0.28328	0.268077	-0.706775	0.008944	1.77159	0.782183	0	0	0.145485	33.33	23.9551	2.19722	0.590545	0	12.1564	2.24288	2636.27	22.5191	0.095174	0.389776	-0.0121006	0.0872683	-0.309665	-29.3371	0.267795	0.036909	35.9963	2.86e-08	7383.81	0.000664615	1
600159	2009	1100	110000	0	-9.94138	4.8e-05	0.237401	0.238038	0.192969	0.169999	0.112869	1.9707	2.95715	1	0	0.000352	37.5	21.8242	2.07944	0.621448	0	11.1627	2.00485	584.442	52.6056	0.359785	0	-0.00403082	0.0413892	-0.0450542	0.74941	-0.121981	0.0449788	34.1889		3495.23	7.09025e-05	1
600159	2010	1100	110000	1	-8.46452	0.000211	1.24302	1.24503	1.24159	-0.580828	0.011097	2.35274	2.02468	1	1	0.000161	50	21.6775	1.79176	0.66192	0	11.2378	1.99631	580.735	48.8688	0.359785	0	-0.0085389	1.04701	-0.0450542	-2.98739	-0.121981	0.0404707	56.0285	0.237401	3496.97	1.14777	1
600159	2011	1100	110000	0	-8.92717	0.000133	-1.37e-09	0.0003718	0.0913293	4.09864	0.096017	2.67261	1.32929	1	0	0.000161	42.86	21.7826	1.94591	0.595641	0	11.3103	1.95615	583.623	48.8688	0.359785	0	-0.00491631	-0.196012	-0.0450542	-2.98739	-0.121981	0.0440933	51.7402	1.24302	3498.71	-0.00753088	0
600159	2012	1100	110000	0	-6.92163	0.000985	3.2e-08	0.0005514	0.0260685	4.16251	-0.031195	2.65562	1.29524	1	0	0.000161	33.33	21.901	2.19722	0.661583	0	11.3791	1.9306	790.672	48.8688	0.359785	0	-0.0362747	-0.196012	-0.0450542	-2.98739	-0.121981	0.0127349	19.8029	-1.37e-09	3500.45	-0.00753088	1
600159	2013	1100	110000	1	-10.9563	1.7e-05	6.51e-10	8.47e-05	-0.0902876	0.254189	0.068476	3.00037	1.10893	1	0	7.5e-05	33.33	21.9307	2.19722	0.58279	1	11.4427	1.96002	794.439	48.8078	0.476548	0.111603	-0.00841421	-0.196012	0.0717088	-3.04839	-0.0103781	0.0405954	48.6764	3.2e-08	3502.19	-0.00753088	1
600159	2014	1100	110000	1	-9.95694	4.7e-05	-0.158678	-0.15595	-0.0974775	0.307495	0.044513	3.15283	1.57422	1	0	7.5e-05	33.33	21.823	2.19722	0.530256	0	11.5129	1.98986	798.036	48.6825	0.476548	0.0302969	-0.00896943	-0.35469	0.0717088	-3.17369	-0.0916845	0.0400402	50.3482	6.51e-10	3503.93	-0.0446217	0
600159	2015	1100	110000	1	-9.0345	0.000119	1.05e-08	1.05e-08	0.0092922	0.427925	0.020464	3.31805	2.01612	1	0	7.5e-05	37.5	21.7952	2.07944	0.549399	0	11.5759	2.1227	804.98	50.3513	0.477006	0.0832027	-0.00949383	-0.196012	0.0721668	-1.50489	-0.0387786	0.0395158	43.6037	-0.158678	3505.67	-0.00753088	1
600159	2016	1100	110000	1	-9.38739	8.4e-05	0.0572545	0.0572545	0.108414	0.707336	0.035753	4.13398	1.77632	1	0	3.9e-05	33.33	21.7647	2.19722	0.510648	0	11.6801	2.20572	808.546	48.944	0.477006	0.0313836	-0.019292	-0.138757	0.0721668	-2.91219	-0.0905977	0.0297176	17.9064	1.05e-08	3507.41	-0.00267157	1
600159	2017	1100	110000	1	-8.04127	0.000322	0.0282413	0.0282413	0.0593202	3.69643	0.006252	3.0517	1.2673	1	0	4.6e-05	33.33	21.9374	2.19722	0.634586	0	11.7675	2.26245	812.048	48.9964	0.477006	0	-0.0140174	-0.16777	0.0721668	-2.85979	-0.121981	0.0349922	51.4846	0.0572545	3509.15	-0.00472222	1
600159	2018	1100	110000	1	-8.71762	0.000164	0.0036696	0.0036696	0.0370138	2.06337	0.022734	2.6382	0.913849	1	0	4.6e-05	33.33	22.1093	2.19722	0.667878	0	11.8509	2.32466	815.164	48.7916	0.477006	0	-0.0149927	-0.192342	0.0721668	-3.06459	-0.121981	0.0340169	29.0865	0.0282413	3510.89	-0.00711579	1
600159	2019	1100	110000	1	-8.66377	0.000173	0.0312232	0.0312232	-0.0174991	8.08249	0.021166	2.0183	0.937034	1	0	4.6e-05	33.33	22.2205	2.19722	0.623937	0	12.009	2.08012	818.065	48.6762	0.477006	0	-0.0209013	-0.164788	0.0721668	-3.17999	-0.121981	0.0281083	30.3964	0.0036696	3512.63	-0.00447487	1
600159	2020	1100	110000	1	-8.85142	0.000143	-2.45564	-2.45689	-2.37869	0.948204	0.023565	2.09563	0.919682	1	0	4.6e-05	30	22.1989	2.19722	0.63132	0	12.013	2.24456	820.841	48.6415	0.477006	0	-0.0146644	-2.65165	0.0721668	-3.21469	-0.121981	0.0343452	32.2433	0.0312232	3514.37	-18.6444	0
600159	2021	1100	110000	1	-9.21029	0.0001	-7.45e-09	-7.45e-09	-0.0087989	4.80433	0.042946	2.32723	0.987509	1	0	4.6e-05	33.33	22.1754	2.19722	0.593964	0	12.1226	2.13751	823.126	49.0803	0.477006	0	-0.0120116	-0.196012	0.0721668	-2.77589	-0.121981	0.036998	40.8281	-2.45564	3516.11	-0.00753088	0
600159	2022	1100	110000	1	-7.50073	0.000552	1.53e-08	1.53e-08	-0.0062926	-0.160848	-0.046324	2.07659	1.04193	1	0	4.6e-05	33.33	22.1494	2.19722	0.562722	0	12.1564	2.29499	830.569	49.4732	0.477006	0	-0.0647031	-0.196012	0.0721668	-2.38299	-0.121981	-0.0156935	31.1972	-7.45e-09	3517.85	-0.00753088	1
600159	2023	1100	110000	0	-6.81071	0.001101	0.172312	0.17095	-0.00737368	-0.319707	-0.094677	1.98585	1.35541	1	0	4.6e-05	33.33	21.9677	2.19722	0.54554	1	12.2075	2.48169	832.05	48.3807	0.477006	0	-0.0809565	-0.0237002	0.0721668	-3.47549	-0.121981	-0.0319469	36.6125	1.53e-08	3519.59	-1.33123e-05	1
600162	2009	4403	440000	0	-7.39259	0.000615	0.0514452	0.0514452	0.0736082	3.46268	0.06229	2.47444	1.38491	0	0	0	37.5	22.5349	2.07944	0.409923	0	11.4379	1.42006	3177.63	57.3727	0.528925	0.188685	-0.0109233	-0.144566	0.124086	5.51651	0.0667035	0.0380863	4.26106		8389.22	-0.00302136	1
600162	2010	4403	440000	1	-6.58643	0.001377	-5.67e-08	9.19e-05	-0.0317529	18.0995	0.032893	2.37588	1.13028	0	0	0	42.86	22.7146	1.94591	0.432215	0	11.5795	1.43069	3144.38	54.4193	0.528925	0.526327	-0.0189263	-0.196012	0.124086	2.56311	0.404346	0.0300833	4.59383	0.0514452	8393.4	-0.00753089	0
600162	2011	4403	440000	0	-5.87264	0.002808	-4.28e-08	0.0030859	0.0299927	-0.217443	0.014025	1.46194	1.11643	0	0	0	42.86	22.8401	1.94591	0.589968	0	11.6121	1.36586	3165.09	53.5627	0.528925	0	-0.0182648	-0.196012	0.124086	1.70651	-0.121981	0.0307448	3.26795	-5.67e-08	8397.58	-0.00753089	0
600162	2012	4403	440000	0	-5.79723	0.003027	2.84e-09	0.002751	-0.0826798	7.66601	0.003526	1.18734	1.07164	0	0	0	42.86	23.2487	1.94591	0.583617	0	11.722	1.33632	4276.69	53.6385	0.528925	0.0205653	-0.0227472	-0.196012	0.124086	1.78231	-0.101416	0.0262624	6.58168	-4.28e-08	8401.75	-0.00753088	1
600162	2013	4403	440000	1	-6.33662	0.001767	0.0338126	0.035889	0.0400415	0.823552	0.028074	1.23283	1.15598	0	0	0	42.86	23.3118	1.94591	0.633172	0	11.7297	1.36574	4287.04	57.1048	0.528925	0	-0.0212772	-0.162199	0.124086	5.24861	-0.121981	0.0277323	31.6811	2.84e-09	8405.93	-0.00426722	1
600162	2014	4403	440000	0	-5.87804	0.002792	0.0413441	0.0431449	0.0311137	0.242409	0.017977	1.28103	1.19049	0	0	0	42.86	23.346	1.94591	0.623111	0	11.915	1.41678	4306.43	53.6035	0.528925	0.268988	-0.0265104	-0.154668	0.124086	1.74731	0.147007	0.0224992	32.5873	0.0338126	8410.1	-0.00369997	1
600162	2015	4403	440000	1	-7.04101	0.000874	0.0165936	0.0177161	0.0268711	2.804	0.019043	1.57625	1.27016	0	0	0.00664	37.5	23.5701	2.07944	0.540528	0	11.9703	1.85393	4340.49	54.6328	0.254385	0.390472	-0.0228508	-0.179418	-0.150454	2.77661	0.268491	0.0261588	24.2014	0.0413441	8414.28	-0.00577562	1
600162	2016	4403	440000	0	-7.64783	0.000477	0.0655716	0.0663024	0.0359283	0.274505	0.040549	1.26825	1.22998	0	0	0.006386	33.33	23.4946	2.19722	0.506786	0	12.0282	1.80404	4359.71	58.83	0.309593	0.508665	-0.0224321	-0.13044	-0.0952462	6.97381	0.386684	0.0265774	33.1641	0.0165936	8418.45	-0.00221939	1
600162	2017	4403	440000	0	-8.23191	0.000266	0.0456746	0.0457242	0.0356736	1.69636	0.046139	1.5697	1.12864	0	0	0.005275	33.33	23.6343	2.19722	0.401149	0	12.1202	1.82511	4380.81	50.0218	0.255751	0.462875	-0.0191385	-0.150337	-0.149088	-1.83439	0.340894	0.0298711	22.8511	0.0655716	8422.63	-0.0033978	1
600162	2018	4403	440000	1	-6.16898	0.002089	0.234019	0.234019	0.411291	0.069243	0.018658	1.26007	1.08031	0	0	0.005022	33.33	23.8046	2.19722	0.591475	0	12.1525	1.99333	4397.92	54.5799	0.301235	0.359785	-0.027804	0.0380073	-0.103604	2.72371	0.237803	0.0212056	12.7695	0.0456746	8426.81	5.49037e-05	1
600162	2019	4403	440000	1	-7.07158	0.000848	0.0638688	0.0638688	-0.0322641	2.4507	0.020184	1.26402	1.07937	0	1	0.003985	33.33	23.8693	2.19722	0.565427	0	12.2234	2.07963	4413.49	63.9522	0.3889	0.294868	-0.0337374	-0.132143	-0.0159392	12.096	0.172887	0.0152722	18.8306	0.234019	8430.98	-0.00230744	1
600162	2020	4403	440000	1	-6.43819	0.001597	0.107295	0.107295	0.109737	4.7115	0.010277	1.21897	1.03435	0	1	0.001671	37.5	23.9668	2.07944	0.575413	0	11.9786	2.28015	4359.9	63.9522	0.3889	0.261081	-0.031184	-0.0887164	-0.0159392	12.096	0.139099	0.0178256	18.4201	0.0638688	8435.16	-0.000698251	1
600162	2021	4403	440000	1	-6.51661	0.001476	0.159112	0.159112	0.159351	0.238926	0.00212	1.26587	0.984034	0	1	0.001671	37.5	24.1124	2.07944	0.535085	0	12.0649	2.41034	4372.04	63.9522	0.3889	0.161171	-0.0386068	-0.0368997	-0.0159392	12.096	0.0391894	0.0104028	26.2454	0.107295	8439.33	-5.02421e-05	1
600162	2022	4403	440000	1	-6.99819	0.000913	7.17e-09	7.17e-09	-0.0044374	1.57013	0.003463	1.35103	0.973372	0	1	0.001736	37.5	23.9167	2.07944	0.51986	0	12.1187	2.48367	4411.57	66.4439	0.404052	0.21569	-0.0320466	-0.196012	-0.000787228	14.5877	0.0937083	0.016963	21.6661	0.159112	8443.51	-0.00753088	1
600162	2023	4403	440000	1	-6.55005	0.001428	-4.24e-08	-4.14e-08	-0.0215993	0.119089	-0.002399	1.23558	0.9686	0	1	0.001736	37.5	23.7264	2.07944	0.566058	0	12.1819	2.57941	4427.92	66.4439	0.404052	0	-0.0698187	-0.196012	-0.000787228	14.5877	-0.121981	-0.0208091	26.728	7.17e-09	8447.68	-0.00753089	0
600173	2009	3306	330000	0	-8.05998	0.000316	-2.81e-08	9.86e-05	-0.0426429	0.839275	0.050335	1.76939	1.61919	0	0	0	33.33	21.8748	2.19722	0.458173	0	10.9026	1.41587	440.226	57.4862	0.514859	0	-0.0128375	-0.196012	0.11002	5.63001	-0.121981	0.0361721	98.9763		12832	-0.00753089	0
600173	2010	3306	330000	1	-8.83976	0.000145	0.176927	0.176927	0.131161	0.024344	0.09892	2.41415	1.76612	0	0	0	33.33	22.0207	2.19722	0.492185	0	11.0631	0.696093	437.361	53.8363	0.514859	0	-0.0180085	-0.0190843	0.11002	1.98011	-0.121981	0.0310011	146.434	-2.81e-08	12838.3	-6.95068e-06	1
600173	2011	3306	330000	0	-7.83037	0.000397	0.0025446	0.0025761	0.039323	0.632545	0.040703	2.96908	1.32599	0	0	0	33.33	21.8803	2.19722	0.66963	0	11.2361	1.33946	440.073	56.2472	0.433159	0	-0.00928128	-0.193467	0.0283198	4.39101	-0.121981	0.0397283	109.531	0.176927	12844.7	-0.00724138	1
600173	2012	3306	330000	0	-7.63739	0.000482	4.15e-08	4.15e-08	-0.0087085	-0.498026	0.021976	3.08289	1.41812	0	0	0	33.33	21.938	2.19722	0.69873	0	11.3262	1.35034	469.612	53.9496	0.433159	0	-0.0117384	-0.196012	0.0283198	2.09341	-0.121981	0.0372712	78.3998	0.0025446	12851.1	-0.00753088	1
600173	2013	3306	330000	0	-7.58742	0.000507	7.13e-09	7.13e-09	-0.0156726	0.087242	0.017894	2.77692	1.13304	0	0	0	33.33	21.9823	2.19722	0.796235	0	11.4049	1.37319	471.762	51.5549	0.433159	0	-0.0135074	-0.196012	0.0283198	-0.30129	-0.121981	0.0355022	110.291	4.15e-08	12857.5	-0.00753088	1
600173	2014	3306	330000	0	-8.10805	0.000301	-2.78e-08	-2.78e-08	-0.0541762	4.71335	0.057086	2.52032	1.78419	0	0	0	33.33	22.2164	2.19722	0.580869	0	11.3637	1.36511	473.914	46.8319	0.433159	0	-0.0166676	-0.196012	0.0283198	-5.02429	-0.121981	0.032342	54.5152	7.13e-09	12863.9	-0.00753089	0
600173	2015	3306	330000	0	-7.29862	0.000676	0.0286239	0.0286239	-0.031744	1.35834	0.013749	2.70408	2.27668	0	0	0.000579	33.33	22.2053	2.19722	0.620813	0	11.4076	1.33167	478.037	45.5424	0.433159	0	-0.0192874	-0.167388	0.0283198	-6.31379	-0.121981	0.0297222	48.8654	-2.78e-08	12870.3	-0.00468998	1
600173	2016	3306	330000	1	-8.15176	0.000288	-5.32e-08	-4.14e-08	-0.0712605	2.48894	0.019686	2.15039	2.61558	0	0	0.001052	33.33	22.1379	2.19722	0.646163	0	11.4742	1.27608	480.154	45.272	0.433159	0	-0.0206685	-0.196012	0.0283198	-6.58419	-0.121981	0.0283411	54.7598	0.0286239	12876.7	-0.00753089	0
600173	2017	3306	330000	1	-8.21844	0.00027	4.09e-08	4.09e-08	-0.0958057	0.610677	0.061713	1.58576	1.37549	0	0	0.001052	33.33	22.4746	2.19722	0.445712	0	11.5287	1.31474	483.074	45.7599	0.433159	0.0851781	-0.022701	-0.196012	0.0283198	-6.09629	-0.0368032	0.0263086	105.163	-5.32e-08	12883	-0.00753088	1
600173	2018	3306	330000	1	-7.80047	0.000409	-0.197426	-0.20222	-0.193896	0.413594	0.110263	1.50521	1.06907	0	0	0.001639	33.33	22.5338	2.19722	0.546855	0	11.5885	1.37871	484.76	45.5713	0.431641	0.0610731	-0.0151111	-0.393438	0.0268018	-6.28489	-0.0609082	0.0338985	81.827	4.09e-08	12889.4	-0.0609016	0
600173	2019	3306	330000	1	-7.71881	0.000444	-0.0398901	-0.0411603	-0.0438524	0.40582	0.066381	1.34503	1.1154	0	0	0.001701	33.33	22.7635	2.19722	0.441659	0	11.6489	1.47509	486.481	55.1409	0.448005	0	-0.0305701	-0.235902	0.0431658	3.28471	-0.121981	0.0184395	163.136	-0.197426	12895.8	-0.0131279	0
600173	2020	3306	330000	0	-7.471	0.000569	2.44e-08	2.44e-08	0.0563963	1.88724	0.061585	1.47223	1.04319	0	0	0.000753	33.33	22.7857	2.19722	0.516554	0	11.6417	1.68233	473.124	60.4092	0.448087	0.0103191	-0.016892	-0.196012	0.0432478	8.55301	-0.111662	0.0321176	158.589	-0.0398901	12902.2	-0.00753088	1
600173	2021	3306	330000	0	-8.16169	0.000285	-9.43e-10	-9.43e-10	0.0241599	0.525686	0.06333	1.66724	1.14029	0	0	0.001033	37.5	22.7202	2.07944	0.465512	0	11.7588	1.71797	474.443	60.7444	0.448396	0	-0.0144128	-0.196012	0.0435568	8.88821	-0.121981	0.0345968	126.031	2.44e-08	12908.6	-0.00753088	0
600173	2022	3306	330000	0	-7.79507	0.000412	0.213379	0.213379	0.281182	-0.271484	0.048187	1.97508	0.988906	0	0	0.00089	33.33	22.5901	2.19722	0.59999	0	11.8315	1.87867	478.731	60.2064	0.448396	0.174169	-0.0113034	0.0173678	0.0435568	8.35021	0.0521881	0.0377062	85.2988	-9.43e-10	12915	5.23885e-06	1
600173	2023	3306	330000	1	-8.3519	0.000236	0.26174	0.264866	0.299925	-0.571525	0.026755	2.0439	0.951296	0	0	0.00089	33.33	22.5478	2.19722	0.574424	0	11.8844	2.10999	478.673	60.6447	0.448396	0.327816	-0.0113518	0.0657287	0.0435568	8.78851	0.205835	0.0376578	127.521	0.21338	12921.4	0.000283965	1
600185	2010	6101	610000	0	-6.15566	0.002117	4.61e-08	0.0003259	-0.0539256	-0.119339	0.014964	1.68292	1.14832	1	1	0	33.33	22.9881	2.19722	0.670873	0	10.5543	2.03355	544.697	57.1182	0.519396	0	-0.0161805	-0.196012	0.114557	5.26201	-0.121981	0.0328291	54.1501		3340.71	-0.00753088	1
600185	2011	6101	610000	0	-6.24914	0.001928	-1.56e-08	0.0001454	-0.0078555	0.867495	0.022055	1.48241	1.05074	1	1	0	33.33	23.1617	2.19722	0.7793	0	10.7254	1.95769	546.955	57.1182	0.519396	0	-0.012561	-0.196012	0.114557	5.26201	-0.121981	0.0364486	25.8106	4.61e-08	3342.37	-0.00753088	0
600185	2012	4404	440000	1	-6.32774	0.001783	1.77e-08	0.0001211	0.108475	0.76021	0.025126	1.73533	1.11285	1	1	0	33.33	23.2686	2.19722	0.848483	0	11.4666	1.16409	949.795	57.1182	0.519396	0	-0.0124773	-0.196012	0.114557	5.26201	-0.121981	0.0365322	74.5068	-1.56e-08	6466.75	-0.00753088	1
600185	2013	4404	440000	0	-6.52555	0.001463	4.61e-08	0.0002366	-0.0211106	1.18437	0.022407	1.76534	1.11692	1	1	0	33.33	23.4751	2.19722	0.783852	0	11.935	1.18639	937.168	57.1182	0.519396	0	-0.0145793	-0.196012	0.114557	5.26201	-0.121981	0.0344303	172.945	1.77e-08	6469.96	-0.00753088	1
600185	2014	4404	440000	1	-6.35895	0.001728	-3.41e-08	0.0005923	0.0116345	-0.791358	0.016894	1.85906	1.50674	1	1	0	33.33	23.6421	2.19722	0.725682	0	11.666	1.29939	940.021	57.1182	0.519396	0	-0.0173854	-0.196012	0.114557	5.26201	-0.121981	0.0316242	105.283	4.61e-08	6473.17	-0.00753089	0
600185	2015	4404	440000	0	-7.32945	0.000656	-5.29e-08	0.0003881	0.0333346	5.21145	0.066443	2.01055	1.40306	1	1	0	33.33	23.7492	2.19722	0.80004	0	11.7337	1.41222	948.145	54.7616	0.519318	0	-0.0122253	-0.196012	0.114479	2.90541	-0.121981	0.0367843	74.586	-3.41e-08	6476.39	-0.00753089	0
600185	2016	4404	440000	1	-7.11395	0.000813	1.8163	1.82003	1.76323	0.661716	0.022711	2.24813	1.13683	1	1	0	33.33	23.9957	2.19722	0.760048	0	11.8097	1.75874	952.268	51.0995	0.41133	0	-0.0150084	1.62029	0.0064908	-0.75669	-0.121981	0.0340012	84.6592	-5.29e-08	6479.6	4.25381	1
600185	2017	4404	440000	1	-7.4284	0.000594	2.49e-08	0.0001724	0.0394187	0.387507	0.022805	3.04846	1.14165	1	0	0	33.33	24.0314	2.19722	0.789879	0	11.9544	1.7572	960.212	51.0975	0.411314	0	-0.0166109	-0.196012	0.00647479	-0.75869	-0.121981	0.0323987	136.257	1.8163	6482.82	-0.00753088	1
600185	2018	4404	440000	1	-6.77605	0.001139	0.0434572	0.042464	0.0479283	1.00096	0.002392	4.02972	1.01985	1	0	0	37.5	24.0984	2.07944	0.718402	0	11.9794	1.77821	963.962	51.0965	0.411306	0	-0.0200891	-0.152554	0.00646678	-0.75969	-0.121981	0.0289204	69.5447	2.49e-08	6486.03	-0.00355038	1
600185	2019	4404	440000	1	-7.76867	0.000423	-3.11e-08	0.0001195	-0.0407724	-0.002637	0.016246	3.08887	1.07936	1	0	0	33.33	24.1958	2.19722	0.723446	0	12.0756	1.82087	967.391	55.8583	0.411112	0	-0.0240829	-0.196012	0.00627279	4.00211	-0.121981	0.0249267	132.684	0.0434572	6489.24	-0.00753089	0
600185	2020	4404	440000	0	-6.97979	0.00093	0.120995	0.122321	0.0939131	0.681778	0.010718	1.9406	1.14897	1	0	0	33.33	24.3305	2.19722	0.681661	0	11.8889	2.21894	808.86	56.1334	0.411112	0	-0.0195384	-0.0750169	0.00627279	4.27721	-0.121981	0.0294712	120.559	-3.11e-08	6492.46	-0.00042216	1
600185	2021	4404	440000	0	-7.51218	0.000546	0.0020347	0.0031772	-0.0495979	-0.653081	0.013487	2.14586	1.15604	1	0	0	33.33	24.1985	2.19722	0.703542	0	11.9698	2.24481	811.113	47.8366	0.43572	0	-0.928805	-0.193977	0.0308808	-4.01959	-0.121981	-0.879796	54.5768	0.120995	6495.67	-0.00729878	1
600185	2022	4404	440000	0	-5.93001	0.002651	-18.5206	-18.5568	-18.8737	1.15436	-0.068196	1.44941	1.44043	1	0	0	33.33	24.1331	2.19722	0.699575	0	12.0055	2.49904	818.439	47.1973	0.446806	0	-0.0921509	-18.7166	0.0419668	-4.65889	-0.121981	-0.0431413	64.0389	0.0020347	6498.89	-6556.64	0
600185	2023	4404	440000	0	-7.14708	0.000787	-11.8889	-11.9122	-12.3141	1.347	-0.027896	1.50101	1.30645	1	1	3e-06	37.5	23.9941	2.07944	0.701827	1	12.0454	2.58244	820.688	46.6436	0.449516	0	-0.07501	-12.085	0.0446768	-5.21259	-0.121981	-0.0260004	83.6482	-18.5206	6502.1	-1764.96	0
600208	2009	3304	330000	1	-7.78968	0.000414	0.464493	0.465658	0.551488	0.316726	0.055877	1.60832	2.15357	0	0	6e-06	33.33	23.8118	2.19722	0.46451	0	10.7122	1.18802	712.095	73.3767	0.633634	0.317209	-0.00628948	0.268482	0.228795	21.5205	0.195228	0.0427201	134.36		9120.32	0.0193528	1
600208	2010	3304	330000	1	-7.55987	0.000521	-7.22e-09	0.0008926	0.0398364	1.37323	0.060951	1.81864	1.76673	0	0	0.001975	33.33	24.0715	2.19722	0.475029	0	10.8618	1.19713	707.591	72.5636	0.626614	0.277101	-0.00884604	-0.196012	0.221775	20.7074	0.15512	0.0401635	168.928	0.464493	9124.86	-0.00753088	0
600208	2011	3304	330000	1	-7.51453	0.000545	0.0220445	0.0225195	0.0637378	0.841743	0.04124	1.95015	1.28001	0	0	0.00342	33.33	24.2874	2.19722	0.574441	0	10.9896	1.20009	710.928	71.9732	0.621515	0.303811	-0.00726259	-0.173967	0.216676	20.117	0.18183	0.041747	105.595	-7.22e-09	9129.4	-0.00526504	1
600208	2012	3304	330000	1	-7.81458	0.000404	0.0052267	0.0052267	0.0314542	4.36192	0.050248	1.71581	1.28109	0	0	0.003918	42.86	24.5618	1.94591	0.514921	0	11.062	1.18299	845.425	69.0594	0.571211	0.271081	-0.00777435	-0.190785	0.166372	17.2032	0.1491	0.0412352	65.7344	0.0220445	9133.94	-0.00694436	1
600208	2013	3304	330000	1	-7.06162	0.000857	5.08e-08	5.08e-08	-0.0184651	5.07549	0.016636	1.79148	1.10005	0	0	0.003918	42.86	24.7936	1.94591	0.552839	0	11.4183	1.22631	849.387	69.3828	0.574925	0.350972	-0.0122452	-0.196012	0.170086	17.5266	0.228991	0.0367643	88.1162	0.0052267	9138.48	-0.00753088	1
600208	2014	3304	330000	1	-7.57651	0.000512	0.611756	0.611756	0.64889	4.59746	0.016175	1.88902	1.42106	0	0	0.003052	42.86	24.9838	1.94591	0.603953	0	11.2045	1.31037	853.238	56.0121	0.47392	0.304129	-0.0108352	0.415744	0.0690808	4.15591	0.182147	0.0381744	67.2322	5.08e-08	9143.02	0.0718585	1
600208	2015	3304	330000	0	-7.75292	0.000429	0.510658	0.510388	0.482109	2.14825	0.011695	1.99181	1.18076	0	0	0.003947	42.86	25.2127	1.94591	0.551227	0	11.2496	1.34127	860.657	50.0865	0.418357	0.253704	-0.0104733	0.314646	0.0135178	-1.76969	0.131723	0.0385363	36.652	0.611756	9147.56	0.0311506	1
600208	2016	3304	330000	0	-8.52536	0.000198	4.56e-08	4.56e-08	0.0315465	0.07573	0.052407	2.29653	1.05265	0	0	0.004177	42.86	25.4379	1.94591	0.463391	0	11.3382	1.34259	864.468	49.6462	0.324084	0.158096	-0.0112203	-0.196012	-0.0807552	-2.20999	0.0361148	0.0377893	106.745	0.510658	9152.1	-0.00753088	1
600208	2017	3304	330000	0	-7.73345	0.000438	0.053784	0.0538201	0.0305305	0.56192	0.026894	2.20083	1.09623	0	0	0.004177	42.86	25.5481	1.94591	0.476599	0	11.4565	1.36374	867.528	54.6462	0.324084	0.161426	-0.013477	-0.142228	-0.0807552	2.79001	0.0394451	0.0355326	41.8257	4.56e-08	9156.64	-0.00287708	1
600208	2018	3304	330000	0	-7.57661	0.000512	0.0061603	0.006174	0.0292863	5.80455	0.019256	2.09263	0.932458	0	0	0.004177	42.86	25.664	1.94591	0.502992	0	11.5508	1.38972	871.114	54.6462	0.324084	0.126926	-0.0161118	-0.189851	-0.0807552	2.79001	0.00494466	0.0328978	36.436	0.053784	9161.18	-0.00684292	1
600208	2019	3304	330000	1	-7.54179	0.00053	0.160048	0.160098	0.137507	-0.010239	0.014661	1.70606	0.981549	0	0	0.004177	42.86	25.6933	1.94591	0.477097	0	11.6329	1.49058	874.26	54.6462	0.324084	0.17035	-0.0249975	-0.0359638	-0.0807552	2.79001	0.0483691	0.0240121	37.9145	0.0061603	9165.72	-4.65153e-05	1
600208	2020	3304	330000	0	-7.88468	0.000376	0.181481	0.18179	0.177546	0.752521	0.024255	1.3358	0.912528	0	0	0.004177	42.86	25.6336	1.94591	0.384214	0	11.538	1.81963	853.897	54.6462	0.324084	0.177751	-0.01875	-0.014531	-0.0807552	2.79001	0.0557701	0.0302596	35.0885	0.160048	9170.26	-3.06821e-06	1
600208	2021	3304	330000	1	-7.91278	0.000366	0.253856	0.253856	0.215868	4.10658	0.017239	1.22866	0.885777	0	0	0.004116	42.86	25.6098	1.94591	0.365786	0	11.6641	1.89877	856.275	54.6462	0.324084	0.173449	-0.0193213	0.0578444	-0.0807552	2.79001	0.0514673	0.0296883	38.9493	0.181481	9174.8	0.000193546	1
600208	2022	3304	330000	0	-7.81618	0.000403	0.157103	0.157103	0.155205	2.83946	0.014277	1.14674	0.838353	0	0	0.004116	42.86	25.5475	1.94591	0.37546	0	11.7101	2.09206	864.016	54.6462	0.324084	0.186942	-0.0214857	-0.0389092	-0.0807552	2.79001	0.0649605	0.0275239	24.1938	0.253856	9179.34	-5.89055e-05	1
600208	2023	3304	330000	0	-8.09222	0.000306	0.207311	0.207076	0.233832	14.2326	0.020022	1.1688	0.782183	0	0	0.004095	42.86	25.4316	1.94591	0.365502	0	11.7508	2.31427	865.385	49.3937	0.222469	0.19287	-0.0134888	0.011299	-0.18237	-2.46249	0.0708888	0.0355208	32.4062	0.157102	9183.88	1.44251e-06	1
600215	2009	2201	220000	0	-9.71006	6.1e-05	0.171597	0.176732	0.168271	9.03679	0.000907	3.40725	1.19818	1	0	0	33.33	21.8486	2.19722	0.398646	0	10.5388	1.34076	219.111	23.6607	0.218774	0	-0.00631434	-0.0244145	-0.186065	-28.1955	-0.121981	0.0426953	72.0424		1339.47	-1.45527e-05	1
600215	2010	2201	220000	1	-9.70582	6.1e-05	0.877547	0.877547	0.805027	5.08873	0.027935	3.25738	1.17812	1	0	1.1e-05	33.33	22.0074	2.48491	0.740767	0	10.6905	1.369	217.736	24.2797	0.218774	0	-0.0060426	0.681535	-0.186065	-27.5765	-0.121981	0.042967	155.727	0.171597	1340.14	0.316566	1
600215	2011	2201	220000	1	-7.58684	0.000507	3.87e-09	3.87e-09	-0.018705	39.5259	0.000731	1.58009	0.895975	1	0	1.1e-05	40	22.0856	2.30259	0.416316	0	10.8714	1.288	218.804	31.7877	0.218774	0.371956	-0.0107535	-0.196012	-0.186065	-20.0685	0.249975	0.0382561	128.838	0.877547	1340.8	-0.00753088	1
600215	2012	2201	220000	0	-7.72435	0.000442	0.153025	0.153173	0.226159	8.81926	0.002236	2.35559	0.949375	1	1	1.1e-05	36.36	22.2173	2.3979	0.467852	0	10.9801	1.28509	220.324	32.0044	0.218774	0.675228	-0.0122472	-0.0429871	-0.186065	-19.8518	0.553247	0.0367624	70.6946	3.87e-09	1341.47	-7.94353e-05	1
600215	2013	2201	220000	0	-7.50758	0.000549	0.136671	0.136671	0.113347	44.8054	0.00172	1.50348	0.884741	1	1	1.1e-05	36.36	22.2773	2.3979	0.49179	0	11.1041	1.28985	221.369	32.1334	0.218774	0.525035	-0.0155321	-0.0593405	-0.186065	-19.7228	0.403054	0.0334775	75.4654	0.153025	1342.14	-0.000208955	1
600215	2014	2201	220000	0	-8.70739	0.000165	0.0774275	0.0774275	0.0009702	4.24483	0.002278	1.72527	1.04513	1	0	1.1e-05	36.36	22.1217	2.3979	0.505538	0	11.1689	1.39926	222.381	32.8086	0.218774	0.516476	-0.0152387	-0.118584	-0.186065	-19.0476	0.394495	0.0337709	46.2305	0.136671	1342.8	-0.00166756	1
600215	2015	2201	220000	1	-7.989	0.000339	-2.71e-08	-2.71e-08	-0.0007894	6.36353	0.001151	1.89496	1.68255	1	0	1.1e-05	36.36	22.1211	2.3979	0.483227	0	11.2027	1.61575	224.314	31.7184	0.218774	0.485225	-0.0150321	-0.196012	-0.186065	-20.1378	0.363244	0.0339775	30.3718	0.0774275	1343.47	-0.00753088	0
600215	2016	2201	220000	0	-9.16704	0.000104	-5.89e-09	-5.89e-09	0.0124688	2.19454	0.002251	2.35413	1.97166	1	0	1.1e-05	36.36	21.95	2.3979	0.528076	0	11.2827	1.65738	225.309	31.2623	0.218774	0.500821	-0.0122077	-0.196012	-0.186065	-20.5939	0.37884	0.0368019	43.7488	-2.71e-08	1344.14	-0.00753088	0
600215	2017	2201	220000	0	-9.80399	5.5e-05	-0.677754	-0.682223	-1.06788	0.601765	0.002832	2.8985	1.7941	1	0	1.1e-05	33.33	21.8803	2.19722	0.54476	0	11.3675	1.57147	226.234	31.0682	0.218774	0.473562	-0.0118941	-0.873765	-0.186065	-20.788	0.351581	0.0371155	50.7508	-5.89e-09	1344.8	-0.66709	0
600215	2018	2201	220000	0	-11.5655	7e-06	-3.29e-09	-3.29e-09	-0.0010129	-0.791358	0.034087	6.13135	1.21206	0	0	0.013772	33.33	21.7763	2.19722	0.434904	0	11.4686	1.59748	227.114	31.0467	0.218774	0	-0.0114893	-0.196012	-0.186065	-20.8095	-0.121981	0.0375203	54.6344	-0.677754	1345.47	-0.00753088	0
600215	2019	2201	220000	1	-11.0051	1.7e-05	0.278702	0.2811	0.390862	-0.517129	0.02706	6.13135	1.16799	0	0	0.017533	33.33	21.769	2.19722	0.404743	0	11.2703	2.21491	227.923	31.4173	0.218774	0	-0.928805	0.0826903	-0.186065	-20.4389	-0.121981	-0.879796	123.266	-3.29e-09	1346.14	0.000565411	1
600215	2021	2201	220000	0	-6.92994	0.000977	1.97e-08	0.0043269	0.0447704	-0.668133	0.038617	1.26545	1.71416	0	0	0.017533	33.33	21.9483	2.19722	0.293839	0	11.2677	2.28719	229.282	33.1088	0.218774	0.854926	-0.029599	-0.196012	-0.186065	-18.7474	0.732944	0.0194106	106.332		1347.47	-0.00753088	1
600215	2022	2201	220000	0	-7.25058	0.000709	-2.23e-08	0.0052195	0.02848	1.57735	0.039752	1.04325	1.29163	0	0	0.017533	33.33	22.0002	2.19722	0.262339	0	11.216	2.59439	231.355	31.6514	0.218774	0.854926	-0.0266375	-0.196012	-0.186065	-20.2048	0.732944	0.0223721	17.142	1.97e-08	1348.14	-0.00753088	0
600215	2023	2201	220000	0	-7.12798	0.000802	-0.0771153	-0.0652568	0.262081	0.06008	0.03062	1.10756	1.49355	0	0	0.02549	33.33	22.0992	2.19722	0.0173702	0	11.2527	2.62149	231.909	31.6514	0.218774	0.657885	-0.0298732	-0.273127	-0.186065	-20.2048	0.535904	0.0191364	70.2769	-2.23e-08	1348.81	-0.0203748	0
600223	2010	3703	370000	0	-5.40497	0.004474	0.022759	0.022759	0.0949507	6.06853	0.039737	1.28989	1.19143	1	0	3.6e-05	40	23.1336	1.60944	0.617086	0	11.0572	0.588167	506.355	63.1328	0.52623	0	-0.0163263	-0.173253	0.121391	11.2766	-0.121981	0.0326833	53.4901		6963.09	-0.00520044	1
600223	2011	3703	370000	0	-5.00753	0.006643	-0.113526	-0.113298	0.175918	3.20469	0.013066	1.22832	1.06281	1	0	3.6e-05	40	23.5931	1.60944	0.822837	0	11.1869	0.588167	509.068	63.1328	0.52623	0	-0.0131161	-0.309538	0.121391	11.2766	-0.121981	0.0358935	38.777	0.022759	6966.56	-0.029658	0
600223	2012	3703	370000	0	-5.68563	0.003383	-5.67e-08	0.0027805	0.0103875	8.14412	0.015138	1.14225	1.18294	1	0	0	40	23.794	1.60944	0.784456	0	11.2629	0.593093	521.18	63.1328	0.52623	0	-0.0141546	-0.196012	0.121391	11.2766	-0.121981	0.034855	38.1595	-0.113526	6970.02	-0.00753089	0
600223	2013	3703	370000	0	-5.62103	0.003608	6.4e-08	0.0012653	0.000477	2.15652	0.013397	1.17134	1.06775	1	0	3e-05	40	24.0301	1.60944	0.748837	0	11.4013	0.612803	523.363	63.1328	0.52623	0	-0.0172561	-0.196012	0.121391	11.2766	-0.121981	0.0317535	66.6689	-5.67e-08	6973.49	-0.00753087	1
600223	2014	3703	370000	0	-5.47304	0.004181	0.0056781	0.0064658	0.0238984	0.607522	0.007919	1.20346	1.14193	1	0	3e-05	40	24.1514	1.60944	0.829722	0	11.3798	0.618031	525.743	62.7323	0.52623	0	-0.0203828	-0.190334	0.121391	10.8761	-0.121981	0.0286268	49.0727	6.4e-08	6976.95	-0.00689519	1
600223	2015	3703	370000	0	-5.51741	0.004	0.0022869	0.0030506	0.035319	7.27502	0.004056	1.22005	1.19528	1	0	0	40	24.2718	1.60944	0.80096	0	11.399	0.636519	530.303	56.8892	0.53021	0	-0.0192809	-0.193725	0.125371	5.03301	-0.121981	0.0297287	22.2992	0.0056781	6980.41	-0.00727035	1
600223	2016	3703	370000	1	-5.75902	0.003144	0.0235563	0.0240965	0.109556	1.32103	0.002765	1.40453	1.0681	1	0	0	40	24.4734	1.60944	0.765643	0	11.4573	0.6471	532.649	57.0331	0.53021	0	-0.0216492	-0.172455	0.125371	5.17691	-0.121981	0.0273603	14.8749	0.0022869	6983.88	-0.00512897	1
600223	2017	3703	370000	1	-5.86506	0.002829	0.0187594	0.0192891	-0.0518071	1.86659	0.002672	1.22838	1.02888	1	0	0	40	24.4936	1.60944	0.757137	0	11.5285	0.62866	540.619	57.0331	0.53021	0	-0.0246857	-0.177252	0.125371	5.17691	-0.121981	0.0243238	28.461	0.0235563	6987.34	-0.00556898	1
600223	2018	3703	370000	1	-6.06354	0.002321	0.0346948	0.035661	-0.0030142	0.554614	0.004806	1.18407	1.00397	1	0	0	50	24.6126	1.60944	0.750915	0	11.5873	0.629394	542.729	59.1027	0.53021	0	-0.0247415	-0.161317	0.125371	7.24651	-0.121981	0.0242681	71.4842	0.0187594	6990.81	-0.00419797	1
600223	2019	3703	370000	1	-5.99164	0.002493	0.012601	0.0133761	0.0534471	0.097492	0.007035	1.1456	1.06681	1	0	0	40	24.749	1.60944	0.793267	0	11.2582	0.982161	544.662	57.7174	0.53021	0	-0.0280751	-0.183411	0.125371	5.86121	-0.121981	0.0209345	71.8613	0.0346948	6994.27	-0.00616984	1
600223	2020	3703	370000	1	-6.45339	0.001573	0.0336396	0.0340772	7.42e-05	0.885856	0.010389	1.17096	1.03379	1	0	0.000971	40	24.8423	1.60944	0.758796	0	11.2657	1.05134	544.965	55.8527	0.520146	0	-0.0208842	-0.162372	0.115307	3.99651	-0.121981	0.0281254	82.3942	0.012601	6997.74	-0.00428089	1
600223	2021	3703	370000	1	-6.25076	0.001925	0.0308022	0.0317555	-0.020266	1.6357	0.006412	1.14831	1.11189	1	0	0.000462	50	24.8409	1.60944	0.784881	0	11.3991	1.01484	546.484	54.908	0.51998	0	-0.024408	-0.165209	0.115141	3.05181	-0.121981	0.0246016	62.3427	0.0336396	7001.2	-0.00450926	1
600223	2022	3703	370000	1	-5.65836	0.003476	0.140523	0.142125	0.128574	0.197181	0.001113	1.09925	1.0889	1	0	0.000262	40	24.7918	1.60944	0.787481	0	11.446	1.06962	551.425	54.8948	0.516187	0	-0.0280702	-0.0554891	0.111348	3.03861	-0.121981	0.0209394	49.5205	0.0308022	7004.66	-0.000170853	1
600223	2023	3703	370000	1	-9.63943	6.5e-05	0.255457	0.25911	0.304453	0.284618	0.046834	2.49168	1.65356	1	1	0	40	22.7797	1.60944	0.0672105	0	11.4852	1.15371	551.55	54.4581	0.516187	0	-0.0316656	0.0594453	0.111348	2.60191	-0.121981	0.017344	63.8879	0.140523	7008.13	0.000210065	1
600225	2010	1200	120000	0	-5.65693	0.003481	-2.32e-08	0.0007207	-0.0101489	19.9871	0.02287	1.3738	1.10651	1	0	0	33.33	22.9786	2.19722	0.718402	0	11.1981	1.49322	601.188	69.6808	0.596669	0.280077	-0.0164552	-0.196012	0.19183	17.8246	0.158096	0.0325544	79.8049		3593.84	-0.00753088	0
600225	2011	1200	120000	0	-5.65416	0.003491	0.20622	0.208308	0.184005	44.8054	0.025713	1.17498	1.03757	1	0	0	33.33	23.079	2.19722	0.751515	0	11.3529	1.31753	605.242	69.6808	0.596669	0.199495	-0.0138429	0.0102086	0.19183	17.8246	0.0775135	0.0351666	52.7345	-2.32e-08	3595.63	1.0639e-06	1
600225	2012	1200	120000	1	-5.35836	0.004687	0.432969	0.434401	0.489269	-0.140614	0.007941	1.30202	1.11909	1	0	0	33.33	23.0987	2.19722	0.678077	0	11.4422	1.34886	744.415	69.6808	0.596669	0.481208	-0.0188221	0.236957	0.19183	17.8246	0.359227	0.0301875	30.0585	0.20622	3597.42	0.0133049	1
600225	2013	1200	120000	1	-4.66817	0.009302	0.447499	0.447864	0.52376	0.633446	-0.022889	1.39297	1.25146	1	1	0	33.33	23.2685	2.19722	0.613259	0	11.509	1.35373	748.108	68.8337	0.596669	0.311534	-0.08959	0.251487	0.19183	16.9775	0.189553	-0.0405804	39.4245	0.432969	3599.21	0.0159054	1
600225	2014	1200	120000	1	-6.0291	0.002402	-0.245117	-0.246088	-0.336581	10.301	0.003279	1.68986	1.25208	1	1	0	33.33	23.3259	2.19722	0.610228	1	11.5639	1.38082	751.646	63.3918	0.580705	0.233989	-0.0434142	-0.441128	0.175866	11.5356	0.112008	0.00559541	33.5515	0.447499	3600.99	-0.085841	0
600225	2015	1200	120000	1	-5.09908	0.006065	0.906202	0.908349	1.09027	-0.1699	-0.051108	1.35201	1.25864	1	1	0	33.33	23.4178	2.19722	0.668057	0	11.5895	1.48147	758.12	62.2064	0.476298	0.154883	-0.115532	0.71019	0.0714588	10.3502	0.0329012	-0.066522	21.7797	-0.245117	3602.78	0.358198	1
600225	2016	1200	120000	1	-5.93593	0.002636	0.150429	0.150429	0.124901	-0.581202	-0.031619	2.06342	1.24663	1	1	0	33.33	23.4455	2.19722	0.633326	1	11.6532	1.53019	761.477	57.6573	0.479201	0.0700124	-0.137435	-0.0455823	0.0743618	5.80111	-0.051969	-0.0884257	41.0482	0.906202	3604.57	-9.47083e-05	1
600225	2018	1200	120000	0	-4.93505	0.007139	0.0630256	0.0630256	-0.0524922	-0.286919	-0.026592	0.930025	1.12045	1	0	0.000214	37.5	23.3568	2.07944	0.376948	0	11.7012	1.72993	773.891	53.1417	0.293003	0.378299	-0.190291	-0.132986	-0.111836	1.28551	0.256318	-0.141282	52.0919		3608.15	-0.0023519	1
600225	2019	1200	120000	0	-4.70676	0.008953	0.186512	0.186512	-0.0469301	0.2542	-0.073057	0.834307	1.16078	1	0	0	33.33	23.2833	2.19722	0.398119	1	11.4117	2.47263	776.646	52.1419	0.293003	0.245046	-0.734721	-0.00950008	-0.111836	0.28571	0.123065	-0.685711	58.7829	0.0630256	3609.93	-8.57396e-07	1
600225	2022	1200	120000	0	-7.39096	0.000616	-1.57e-08	-1.57e-08	0.0425007	-0.360411	0.061806	1.09157	3.92753	1	0	0.014657	33.33	22.5845	2.19722	0.226503	0	11.6889	2.55351	777.649	47.7849	0.214027	0.617228	-0.025219	-0.196012	-0.190812	-4.07129	0.495246	0.0237906	21.4622		3615.3	-0.00753088	0
600225	2023	1200	120000	0	-5.76583	0.003123	-0.0656611	-0.0662183	-0.105825	-0.791358	-0.019278	0.813698	2.35791	0	0	0.014657	33.33	22.7696	2.19722	0.204592	0	11.7179	2.60893	777.357	51.8373	0.201451	0.297798	-0.88046	-0.261673	-0.203388	-0.0188897	0.175817	-0.83145	58.0248	-1.57e-08	3617.09	-0.0179174	0
600239	2009	5301	530000	1	-7.37553	0.000626	-2.89031	-2.90424	-2.84096	6.71822	0.03382	3.7821	1.53646	1	0	0	42.86	22.9539	1.94591	0.195431	0	10.3473	3.01374	229.826	37.0902	0.310277	0	-0.0116361	-3.08632	-0.0945622	-14.766	-0.121981	0.0373734	45.1793		2688.43	-29.3983	0
600239	2010	5301	530000	0	-7.00452	0.000907	-3.42124	-3.43897	-3.24044	1.17999	0.027132	3.91009	1.44857	1	0	0	42.86	23.2108	1.94591	0.22748	0	10.4208	3.06483	228.359	35.7593	0.310277	0.0531261	-0.026206	-3.61725	-0.0945622	-16.0969	-0.0688552	0.0228036	97.7012	-2.89031	2689.77	-47.33	0
600239	2011	5301	530000	0	-6.77267	0.001143	-5.67e-08	-4.14e-08	-0.0958057	-0.268726	0.013486	2.26128	1.07558	1	0	0	50	23.349	1.79176	0.404	0	10.567	2.90409	229.201	34.0371	0.30862	0.0464591	-0.0169536	-0.196012	-0.0962192	-17.8191	-0.0755222	0.032056	173.723	-3.42124	2691.11	-0.00753089	0
600239	2012	5301	530000	0	-6.54978	0.001428	-3.6e-08	-3.6e-08	0.0719632	2.61314	0.009393	2.18029	1.10406	1	0	0	42.86	23.8245	1.94591	0.377051	0	10.742	2.71176	238.978	35.1637	0.30862	0.38497	-0.0245809	-0.196012	-0.0962192	-16.6925	0.262988	0.0244287	115.562	-5.67e-08	2692.44	-0.00753089	0
600239	2013	5301	530000	0	-6.76933	0.001147	2.53021	2.53934	2.44851	10.698	0.018977	1.79336	0.981076	1	0	0	42.86	23.9089	1.94591	0.563535	0	11.0419	2.67871	240.106	35.4023	0.32862	0.309371	-0.0182347	2.33419	-0.0762192	-16.4539	0.187389	0.0307749	121.855	-3.6e-08	2693.78	12.7178	1
600239	2014	5301	530000	0	-6.47153	0.001544	1.8163	1.82003	1.76323	5.65033	0.01483	2.10068	1.02072	1	0	0	42.86	24.2342	1.94591	0.629174	0	10.9373	2.74747	241.193	36.56	0.32862	0.103811	-0.0196262	1.62029	-0.0762192	-15.2962	-0.0181701	0.0293834	44.4813	2.53021	2695.12	4.25381	1
600239	2015	5301	530000	0	-6.20471	0.002016	1.40232	1.40567	1.2786	15.3873	0.004676	1.89059	1.04529	1	0	0	42.86	24.5342	1.94591	0.694762	0	10.9964	3.01826	243.291	39.157	0.348677	0.168675	-0.0189043	1.20631	-0.0561622	-12.6992	0.0466933	0.0301053	26.4058	1.8163	2696.46	1.7554	1
600239	2016	5301	530000	1	-6.48504	0.001524	0.013258	0.014072	0.0641311	38.2304	0.004214	1.8497	0.986644	1	0	0	42.86	24.8844	1.94591	0.656602	0	11.0691	3.15188	244.369	39.1507	0.348677	0.126303	-0.023037	-0.182754	-0.0561622	-12.7055	0.00432182	0.0259726	41.0916	1.40232	2697.8	-0.00610377	1
600239	2017	5301	530000	1	-6.61052	0.001344	0.312705	0.314673	0.249553	1.90915	0.005357	1.43786	1.02982	1	0	1.1e-05	50	25.0902	1.79176	0.561106	0	11.1831	3.04456	245.37	39.0199	0.348677	0.402843	-0.0312657	0.116694	-0.0561622	-12.8363	0.280861	0.0177439	88.7155	0.013258	2699.14	0.00158906	1
600239	2018	5301	530000	1	-6.29192	0.001848	0.0557467	0.0569836	0.0642757	-0.171173	0.005357	1.32275	0.948202	1	0	1.1e-05	50	25.1644	1.79176	0.558259	0	11.2436	3.12432	246.328	39.1838	0.348677	0	-0.0317339	-0.140265	-0.0561622	-12.6724	-0.121981	0.0172757	106.929	0.312705	2700.47	-0.00275961	1
600239	2019	5301	530000	1	-5.11873	0.005948	0.0877509	0.0899958	0.0600119	-0.529456	-0.039177	0.986943	0.989699	1	0	1.1e-05	42.86	25.2106	1.94591	0.584322	0	11.4495	2.75702	247.205	44.2343	0.398677	0	-0.11329	-0.108261	-0.00616223	-7.62189	-0.121981	-0.06428	173.723	0.0557467	2701.81	-0.00126886	1
600239	2020	5301	530000	0	-5.25533	0.005193	0.410253	0.413641	0.370964	-0.211655	-0.038507	0.771844	1.02519	1	0	1.1e-05	42.86	25.1095	1.94591	0.572766	1	11.2971	2.93146	247.987	43.2799	0.398677	0	-0.909031	0.214241	-0.00616223	-8.57629	-0.121981	-0.860021	168.264	0.0877509	2703.15	0.00983347	1
600239	2023	5301	530000	1	-6.12793	0.002176	-5.67e-08	0.0081425	-0.0545679	0.740378	-0.005971	0.881703	1.1479	1	0	0	42.86	23.2328	1.94591	0.142813	1	11.4167	3.21189	251.25	42.4641	0.390519	0.040602	-0.182201	-0.196012	-0.0143202	-9.39209	-0.0813794	-0.133191	105.031		2707.16	-0.00753089	0
600246	2009	1100	110000	1	-7.47594	0.000566	-0.409106	-0.408837	-1.05617	0.083686	0.036307	1.96395	1.71778	0	0	0.00119	33.33	22.9745	2.19722	0.617737	0	11.1627	2.00485	584.442	52.5912	0.511558	0.208939	-0.00645024	-0.605118	0.106719	0.73501	0.0869577	0.0425594	34.1889		3495.23	-0.221575	0
600246	2010	1100	110000	0	-7.58394	0.000508	1.58e-08	9e-05	-0.075447	-0.301085	0.046608	1.95038	1.28792	0	0	0.00119	33.33	23.1978	2.19722	0.505189	0	11.2378	1.99631	580.735	52.5535	0.511558	0	-0.011899	-0.196012	0.106719	0.69731	-0.121981	0.0371106	56.0285	-0.409106	3496.97	-0.00753088	1
600246	2011	1100	110000	0	-7.30459	0.000672	0.294372	0.294372	0.228374	1.10247	0.041818	1.5284	1.01036	0	0	0.000449	36.36	23.1488	2.3979	0.458982	0	11.3103	1.95615	583.623	52.4133	0.511558		-0.0133286	0.0983599	0.106719	0.55711		0.035681	51.7402	1.58e-08	3498.71	0.0009516	1
600246	2012	1100	110000	1	-7.66777	0.000467	0.191562	0.191562	0.170338	1.94933	0.044278	1.7758	1.05796	0	0	0.001757	36.36	23.0978	2.3979	0.422473	0	11.3791	1.9306	790.672	52.1124	0.511558	0	-0.0151644	-0.00444988	0.106719	0.25621	-0.121981	0.0338452	19.8029	0.294372	3500.45	-8.81138e-08	1
600246	2013	1100	110000	1	-7.36121	0.000635	0.193839	0.193839	0.218727	8.59144	0.042502	1.85732	0.945228	0	0	0.001899	36.36	23.202	2.3979	0.505448	0	11.4427	1.96002	794.439	53.0656	0.511558	0	-0.0135323	-0.00217268	0.106719	1.20941	-0.121981	0.0354772	48.6764	0.191562	3502.19	-1.02562e-08	1
600246	2014	1100	110000	1	-6.28917	0.001853	0.169799	0.169799	0.188183	0.417919	0.006862	1.70056	1.14594	0	0	0.000177	33.33	23.3787	2.19722	0.711834	0	11.5129	1.98986	798.036	54.9676	0.511558	0.139067	-0.0166541	-0.0262128	0.106719	3.11141	0.0170856	0.0323555	50.3482	0.193839	3503.93	-1.80111e-05	1
600246	2015	1100	110000	0	-5.96356	0.002564	0.114832	0.114777	0.128656	0.534304	-0.043095	2.11471	1.44289	0	0	0.000286	33.33	23.3383	2.19722	0.726003	0	11.5759	2.1227	804.98	56.1558	0.511558	0.165208	-0.0642236	-0.0811796	0.106719	4.29961	0.0432268	-0.015214	43.6037	0.169799	3505.67	-0.000534983	1
600246	2016	1100	110000	1	-9.29901	9.2e-05	0.18738	0.18738	0.155796	0.837659	0.006736	3.63641	1.20937	0	0	6.5e-05	33.33	23.3766	2.19722	0.610587	1	11.6801	2.20572	808.546	71.0647	0.356649	0.0822898	-0.0131489	-0.00863208	-0.0481902	19.2085	-0.0396916	0.0358607	17.9064	0.114832	3507.41	-6.432e-07	1
600246	2017	1100	110000	0	-9.11029	0.000111	0.0126742	0.0126742	-0.0267362	4.81887	0.026116	1.88338	1.04425	0	0	6.5e-05	33.33	23.3155	2.19722	0.418407	0	11.7675	2.26245	812.048	71.0647	0.356649	0	-0.0139256	-0.183337	-0.0481902	19.2085	-0.121981	0.035084	51.4846	0.18738	3509.15	-0.00616245	1
600246	2018	1100	110000	0	-9.12238	0.000109	0.186706	0.186706	0.186373	0.617263	0.033044	2.47118	0.964135	0	0	6.8e-05	33.33	23.2912	2.19722	0.329553	0	11.8509	2.32466	815.164	71.0647	0.356649	0.11518	-0.0160242	-0.00930578	-0.0481902	19.2085	-0.00680163	0.0329854	29.0865	0.0126742	3510.89	-8.05857e-07	1
600246	2019	1100	110000	1	-9.68171	6.2e-05	0.0822775	0.0822775	0.101779	0.567834	0.049026	3.59706	1.2068	0	0	6.9e-05	42.86	23.256	1.94591	0.235601	0	12.009	2.08012	818.065	65.9697	0.356649	0	-0.0273644	-0.113734	-0.0481902	14.1135	-0.121981	0.0216452	30.3964	0.186706	3512.63	-0.0014712	1
600246	2020	1100	110000	1	-9.22583	9.8e-05	0.191822	0.191822	0.150772	-0.296171	0.00654	3.63635	1.5795	0	0	6.9e-05	33.33	23.1727	2.19722	0.200047	0	12.013	2.24456	820.841	65.2151	0.356649	0	-0.0240815	-0.00418988	-0.0481902	13.3589	-0.121981	0.0249281	32.2433	0.0822775	3514.37	-7.35536e-08	1
600246	2021	1100	110000	1	-9.5863	6.9e-05	0.1203	0.1203	0.135523	-0.196292	0.016583	3.92144	2.33398	0	0	6.9e-05	33.33	23.1084	2.19722	0.115877	0	12.1226	2.13751	823.126	60.6644	0.34291	0	-0.0232043	-0.0757118	-0.0619292	8.80821	-0.121981	0.0258053	40.8281	0.191822	3516.11	-0.000434001	1
600246	2022	1100	110000	0	-7.97212	0.000345	1.51e-08	1.51e-08	-0.0203409	0.347216	-0.036016	2.7485	1.68611	0	0	6.9e-05	33.33	22.9766	2.19722	0.118578	0	12.1564	2.29499	830.569	57.1877	0.316356	0	-0.0907058	-0.196012	-0.0884832	5.33151	-0.121981	-0.0416962	31.1972	0.1203	3517.85	-0.00753088	1
600246	2023	1100	110000	0	-7.94126	0.000356	-0.00106701	-0.00107275	0.209983	0.187443	-0.043794	2.98128	1.82973	0	0	6.9e-05	33.33	22.9016	2.19722	0.0999704	1	12.2075	2.48169	832.05	51.8556	0.266254	0	-0.0860236	-0.197079	-0.138585	-0.000589728	-0.121981	-0.037014	36.6125	1.51e-08	3519.59	-0.00765454	0
600266	2009	1100	110000	0	-8.03428	0.000324	0.0881261	0.0881261	0.0804387	0.138798	0.055372	1.8556	1.54009	1	0	0	36.36	23.4352	2.3979	0.563146	0	11.1627	2.00485	584.442	55.2394	0.504095	0	-0.00497693	-0.107886	0.0992558	3.38321	-0.121981	0.0440327	34.1889		3495.23	-0.00125571	1
600266	2010	1100	110000	0	-7.51812	0.000543	0.119398	0.119398	0.102929	1.02901	0.078839	1.45855	1.29645	1	0	0	36.36	23.6109	2.3979	0.640674	0	11.2378	1.99631	580.735	53.2382	0.504095	0	-0.00866079	-0.076614	0.0992558	1.38201	-0.121981	0.0403488	56.0285	0.0881261	3496.97	-0.000449701	1
600266	2011	1100	110000	0	-7.42718	0.000595	0.0995062	0.0995062	0.106019	-0.160159	0.059173	1.83578	1.20448	1	0	0	36.36	23.8139	2.3979	0.66257	0	11.3103	1.95615	583.623	57.3504	0.504095	0	-0.00763571	-0.0965055	0.0992558	5.49421	-0.121981	0.0413739	51.7402	0.119398	3498.71	-0.000898785	1
600266	2012	1100	110000	0	-7.52031	0.000542	0.0495066	0.0496081	0.0488456	5.7889	0.047504	1.65844	1.16017	1	0	0	36.36	24.1248	2.3979	0.599123	0	11.3791	1.9306	790.672	58.0143	0.504095	0	-0.00838661	-0.146505	0.0992558	6.15811	-0.121981	0.040623	19.8029	0.0995062	3500.45	-0.00314455	1
600266	2013	1100	110000	0	-7.09143	0.000832	0.266126	0.266316	0.35827	2.74911	0.039183	1.83022	0.977115	1	0	0	36.36	24.3139	2.3979	0.668435	0	11.4427	1.96002	794.439	59.2978	0.504095	0	-0.0110562	0.0701144	0.0992558	7.44161	-0.121981	0.0379533	48.6764	0.0495066	3502.19	0.000344685	1
600266	2014	1100	110000	0	-7.64163	0.00048	0.133973	0.134096	0.194576	1.35444	0.029781	2.0862	1.27573	1	0	0	36.36	24.6423	2.3979	0.639996	0	11.5129	1.98986	798.036	50.0896	0.403873	0	-0.0098716	-0.0620385	-0.000966221	-1.76659	-0.121981	0.039138	50.3482	0.266126	3503.93	-0.000238772	1
600266	2015	1100	110000	0	-7.65107	0.000475	0.0410899	0.0411743	0.100867	0.545576	0.023169	1.96268	1.0358	1	0	0	44.44	24.8827	2.19722	0.656677	0	11.5759	2.1227	804.98	50.0896	0.403873	0	-0.00968903	-0.154922	-0.000966221	-1.76659	-0.121981	0.0393206	43.6037	0.133973	3505.67	-0.00371824	1
600266	2016	1100	110000	0	-7.73827	0.000436	0.0593136	0.0593943	0.109492	0.380001	0.021441	2.16106	0.997871	1	0	0	44.44	25.0548	2.19722	0.667465	0	11.6801	2.20572	808.546	45.0406	0.403873	0	-0.0123767	-0.136698	-0.000966221	-6.81559	-0.121981	0.0366329	17.9064	0.0410899	3507.41	-0.00255439	1
600266	2017	1100	110000	0	-7.29205	0.00068	0.0293203	0.0293711	0.122928	1.20406	0.016014	2.57776	0.98389	1	0	0	50	25.3104	2.07944	0.620286	0	11.7675	2.26245	812.048	46.8345	0.403873	0	-0.0147085	-0.166691	-0.000966221	-5.02169	-0.121981	0.0343011	51.4846	0.0593136	3509.15	-0.00463169	1
600266	2018	1100	110000	0	-7.48677	0.00056	0.0470806	0.047356	0.0985075	0.318546	0.012302	2.49153	0.876747	1	0	0	42.86	25.4233	1.94591	0.680729	0	11.8509	2.32466	815.164	46.0061	0.41566	0	-0.0155795	-0.148931	0.0108208	-5.85009	-0.121981	0.0334301	29.0865	0.0293203	3510.89	-0.00330336	1
600266	2019	1100	110000	0	-7.85084	0.000389	0.59639	0.59693	0.602532	0.31153	0.01814	2.50148	0.895982	1	0	0	42.86	25.5315	1.94591	0.680717	0	12.009	2.08012	818.065	45.9198	0.418634	0	-0.0175428	0.400378	0.0137948	-5.93639	-0.121981	0.0314668	30.3964	0.0470806	3512.63	0.0641818	1
600266	2020	1100	110000	0	-7.41363	0.000603	0.21098	0.211164	0.227438	2.40971	0.008394	2.47032	0.874278	1	0	0	42.86	25.6012	1.94591	0.661338	0	12.013	2.24456	820.841	48.7483	0.418634	0	-0.0181778	0.0149683	0.0137948	-3.10789	-0.121981	0.0308318	32.2433	0.59639	3514.37	3.35366e-06	1
600266	2021	1100	110000	1	-7.50724	0.000549	0.196861	0.197006	0.193908	4.83286	0.006658	2.08646	0.867454	1	0	0	42.86	25.6599	1.94591	0.655452	0	12.1226	2.13751	823.126	50.6107	0.418634	0	-0.0189547	0.000849223	0.0137948	-1.24549	-0.121981	0.0300549	40.8281	0.21098	3516.11	6.12442e-10	1
600266	2022	1100	110000	1	-6.98811	0.000922	-2.34235	-2.34476	-2.7996	9.97417	-0.006371	2.0382	0.877592	1	1	0	50	25.6561	1.79176	0.690646	0	12.1564	2.29499	830.569	50.3873	0.418634	0	-0.0524393	-2.53836	0.0137948	-1.46889	-0.121981	-0.00342968	31.1972	0.196861	3517.85	-16.3554	0
600266	2023	1100	110000	1	-7.99707	0.000336	0.137314	0.137406	0.115101	-0.315826	0.000658	1.66489	0.8869	1	0	0	42.86	25.6536	1.94591	0.658957	1	12.2075	2.48169	832.05	44.7096	0.418634	0	-0.0210598	-0.0586981	0.0137948	-7.14659	-0.121981	0.0279498	36.6125	-2.34235	3519.59	-0.000202242	1
600322	2009	1200	120000	0	-8.0114	0.000332	-1.2608	-1.2608	-1.33346	0.353182	0.016249	2.3363	1.26568	1	0	6.1e-05	38.46	23.0465	2.56495	0.795164	0	11.0441	1.48264	605.077	29.453	0.251118	0	-0.00542808	-1.45681	-0.153721	-22.4032	-0.121981	0.0435815	69.5823		3592.05	-3.09178	0
600322	2010	1200	120000	1	-7.79992	0.00041	-2.56e-08	-2.56e-08	-0.0852664	0.337937	0.022525	1.91463	1.04966	1	0	6.6e-05	38.46	23.2635	2.56495	0.822181	0	11.1981	1.49322	601.188	29.1053	0.251118	0	-0.0081445	-0.196012	-0.153721	-22.7509	-0.121981	0.0408651	79.8049	-1.2608	3593.84	-0.00753088	0
600322	2011	1200	120000	0	-7.76292	0.000425	1.08851	1.08851	0.995101	1.83183	0.03295	1.65491	0.897704	1	0	5.8e-05	38.46	23.2341	2.56495	0.848582	0	11.3529	1.31753	605.242	28.7749	0.251118	0	-0.00625861	0.892495	-0.153721	-23.0813	-0.121981	0.042751	52.7345	-2.56e-08	3595.63	0.710915	1
600322	2012	1200	120000	0	-7.88933	0.000375	0.122033	0.122033	0.130336	-0.077998	0.027643	2.40323	0.941837	1	0	5.8e-05	38.46	23.2246	2.56495	0.795073	0	11.4422	1.34886	744.415	28.6556	0.251118	0	-0.00694466	-0.0739784	-0.153721	-23.2006	-0.121981	0.0420649	30.0585	1.08851	3597.42	-0.000404869	1
600322	2013	1200	120000	0	-6.99984	0.000911	-7.97e-09	-7.97e-09	0.0379894	-0.342488	0.010154	2.04311	0.89134	1	0	5.8e-05	38.46	23.5914	2.56495	0.730025	0	11.509	1.35373	748.108	28.6239	0.251118	0	-0.0109154	-0.196012	-0.153721	-23.2323	-0.121981	0.0380942	39.4245	0.122033	3599.21	-0.00753088	0
600322	2014	1200	120000	0	-7.2262	0.000727	-0.869668	-0.869668	-0.774942	1.1112	0.016374	2.53593	0.960304	1	0	2.4e-05	38.46	23.6561	2.56495	0.862233	0	11.5639	1.38082	751.646	28.5285	0.251118	0	-0.0109073	-1.06568	-0.153721	-23.3277	-0.121981	0.0381023	33.5515	-7.97e-09	3600.99	-1.21027	0
600322	2015	1200	120000	1	-6.65773	0.001282	-2.33839	-2.33839	-2.09285	1.34393	0.007472	3.15606	1.01328	1	0	2.4e-05	38.46	23.9175	2.56495	0.790349	0	11.5895	1.48147	758.12	27.1195	0.251118	0	-0.012953	-2.5344	-0.153721	-24.7367	-0.121981	0.0360566	21.7797	-0.869668	3602.78	-16.2789	0
600322	2016	1200	120000	1	-6.0278	0.002405	-2.61058	-2.61058	-2.49511	1.86021	-0.007184	2.8327	1.0506	1	0	2.4e-05	36.36	24.2638	2.3979	0.76386	0	11.6532	1.53019	761.477	31.9491	0.251118	0	-0.0569226	-2.80659	-0.153721	-19.9071	-0.121981	-0.00791297	41.0482	-2.33839	3604.57	-22.1074	0
600322	2017	1200	120000	0	-7.17289	0.000767	5.26e-08	5.26e-08	-0.0695391	3.37977	0.009114	1.73942	1.05404	1	0	2.4e-05	36.36	24.2978	2.3979	0.800287	1	11.6889	1.62288	770.269	34.3658	0.267423	0	-0.0214936	-0.196012	-0.137416	-17.4904	-0.121981	0.027516	55.5117	-2.61058	3606.36	-0.00753088	1
600322	2018	1200	120000	0	-6.51263	0.001482	0.0506701	0.0506701	-0.032991	1.00079	0.004549	1.42128	0.947294	1	1	2.4e-05	44.44	24.1784	2.19722	0.847688	0	11.7012	1.72993	773.891	29.5876	0.135319	0	-0.0226057	-0.145342	-0.26952	-22.2686	-0.121981	0.0264039	52.0919	5.26e-08	3608.15	-0.00307022	1
600322	2019	1200	120000	0	-6.84153	0.001067	0.0604233	0.0604233	0.0346143	38.5803	0.007236	1.53252	0.916861	1	0	2.4e-05	36.36	23.965	2.3979	0.854838	0	11.4117	2.47263	776.646	29.574	0.135319	0.163119	-0.025782	-0.135588	-0.26952	-22.2822	0.0411373	0.0232275	58.7829	0.0506701	3609.93	-0.00249268	1
600322	2020	1200	120000	0	-5.25142	0.005213	6e-10	6e-10	-0.0958057	0.088692	-0.094677	1.3751	0.999627	1	0	1.3e-05	40	23.8563	2.30259	0.800903	0	11.5289	2.67612	768.582	33.1305	0.164183	0.113763	-0.141612	-0.196012	-0.240656	-18.7257	-0.00821851	-0.0926025	73.6781	0.0604233	3611.72	-0.00753088	1
600322	2021	1200	120000	0	-5.44562	0.004297	0.0156633	0.0156633	-0.0958057	5.9566	-0.092594	1.22231	1.06415	1	0	1.3e-05	30	23.6633	2.30259	0.817539	1	11.6416	2.55135	770.722	33.1305	0.164183	0.0876916	-0.134201	-0.180348	-0.240656	-18.7257	-0.0342898	-0.0851911	52.1242	6e-10	3613.51	-0.00586593	1
600322	2022	1200	120000	0	-5.26499	0.005143	0.459192	0.459192	0.427173	-0.575015	-0.016436	1.09689	1.10583	1	0	1.3e-05	36.36	23.53	2.3979	0.829296	1	11.6889	2.55351	777.649	32.222	0.164183	0.122914	-0.103219	0.26318	-0.240656	-19.6342	0.000933073	-0.0542094	21.4622	0.0156633	3615.3	0.0182288	1
600322	2023	1200	120000	1	-5.61041	0.003646	0.510395	0.510395	0.471485	-0.791358	-0.000971	1.24708	1.10544	0	0	1.4e-05	36.36	23.4711	2.3979	0.67632	1	11.7179	2.60893	777.357	29.4566	0.164183	0	-0.0937922	0.314384	-0.240656	-22.3996	-0.121981	-0.0447826	58.0248	0.459192	3617.09	0.0310727	1
600325	2009	4404	440000	0	-7.99113	0.000338	-4.025	-4.02347	-5.33715	3.23515	0.039414	2.54869	1.56016	1	0	4.1e-05	36.36	23.5834	2.3979	0.644238	0	11.1547	1.02289	807.164	30.2881	0.219149	0	-0.00454867	-4.22101	-0.18569	-21.5681	-0.121981	0.0444609	165.819		6457.1	-75.2057	0
600325	2010	4404	440000	0	-8.1753	0.000281	0.0483239	0.0497424	-0.0649564	1.63695	0.037673	2.35957	1.0854	1	0	5.3e-05	36.36	23.7352	2.3979	0.693416	0	11.2985	1.21839	802.61	26.0847	0.219149	0.00443868	-0.00618958	-0.147688	-0.18569	-25.7715	-0.117543	0.04282	74.509	-4.025	6460.32	-0.00322132	1
600325	2011	4404	440000	0	-7.72959	0.000439	0.609078	0.610232	0.714152	4.91588	0.034503	2.24724	0.953653	1	0	4.5e-05	36.36	23.8386	2.3979	0.72664	0	11.4053	1.16604	805.98	29.0747	0.219149	0	-0.00584024	0.413066	-0.18569	-22.7815	-0.121981	0.0431693	55.4206	0.0483239	6463.53	0.0704787	1
600325	2012	4404	440000	0	-7.53663	0.000533	0.074461	0.0752978	0.0853894	14.204	0.020278	2.38622	0.937759	1	0	4.5e-05	36.36	24.0893	2.3979	0.793105	0	11.4666	1.16409	949.795	28.0539	0.219149	0.0480332	-0.00638843	-0.121551	-0.18569	-23.8023	-0.0739482	0.0426212	74.5068	0.609078	6466.75	-0.00179586	1
600325	2013	4404	440000	0	-7.35777	0.000637	2.65e-08	0.0005322	-0.0394508	0.484253	0.012525	2.25667	0.90908	1	0	4.5e-05	36.36	24.5013	2.3979	0.691588	0	11.935	1.18639	937.168	26.2071	0.219149	0.197974	-0.009103	-0.196012	-0.18569	-25.6491	0.0759922	0.0399066	172.945	0.074461	6469.96	-0.00753088	1
600325	2014	4404	440000	0	-7.25191	0.000708	0.0942756	0.0945149	0.0636455	-0.052395	0.009324	1.91727	0.95694	1	1	0.000425	36.36	24.9344	2.3979	0.712233	0	11.666	1.29939	940.021	24.8691	0.219149	0.0290027	-0.00982153	-0.101736	-0.18569	-26.9871	-0.0929787	0.0391881	105.283	2.65e-08	6473.17	-0.00105299	1
600325	2015	4404	440000	0	-7.51589	0.000544	-0.890079	-0.889976	-1.17744	2.98878	0.007517	2.52342	1.00065	1	0	0.000188	36.36	25.2411	2.3979	0.759618	0	11.7337	1.41222	948.145	30.2902	0.243494	0	-0.00816625	-1.08609	-0.161345	-21.566	-0.121981	0.0408433	74.586	0.0942756	6476.39	-1.28114	0
600325	2016	4404	440000	0	-8.13659	0.000293	0.0292886	0.0295698	-0.050346	1.04769	0.012546	2.475	0.934038	1	0	0.00017	36.36	25.4577	2.3979	0.725091	0	11.8097	1.75874	952.268	30.9429	0.243494	0.0863186	-0.00997198	-0.166723	-0.161345	-20.9133	-0.0356628	0.0390376	84.6592	-0.890079	6479.6	-0.00463433	1
600325	2017	4404	440000	0	-7.61114	0.000495	0.0084151	0.0086168	-0.0682714	0.250348	0.012726	2.12067	0.946142	1	0	0.002013	36.36	25.6626	2.3979	0.733143	0	11.9544	1.7572	960.212	30.0038	0.241881	0.00044427	-0.0119078	-0.187597	-0.162958	-21.8524	-0.121537	0.0371018	136.257	0.0292886	6482.82	-0.00660199	1
600325	2018	4404	440000	0	-7.65772	0.000472	0.0342317	0.0344166	-0.021564	1.84903	0.013182	1.70151	0.896111	1	0	0.002019	38.46	25.9284	2.56495	0.704775	0	11.9794	1.77821	963.962	31.6104	0.241922	0.214433	-0.0122849	-0.16178	-0.162917	-20.2458	0.0924516	0.0367247	69.5447	0.0084151	6486.03	-0.00423423	1
600325	2019	4404	440000	0	-7.87803	0.000379	0.0294592	0.0296195	-0.0490024	1.6298	0.014165	1.67527	0.886397	1	0	0.00202	38.46	26.1791	2.56495	0.679361	0	12.0756	1.82087	967.391	31.6214	0.242006	0.301366	-0.0132716	-0.166552	-0.162833	-20.2348	0.179384	0.035738	132.684	0.0342317	6489.24	-0.00462012	1
600325	2020	4404	440000	1	-8.08429	0.000308	0.0009698	0.0010784	-0.0545518	2.77302	0.014168	1.87769	0.844504	1	0	0.00202	35.71	26.4973	2.56495	0.656763	0	11.8889	2.21894	808.86	31.6214	0.242006	0.204352	-0.00869411	-0.195042	-0.162833	-20.2348	0.0823705	0.0403155	120.559	0.0294592	6492.46	-0.00741965	1
600325	2021	4404	440000	0	-8.56569	0.00019	0.230858	0.23095	0.22107	1.85842	0.013172	2.04629	0.782183	1	0	0.001516	35.71	26.5955	2.56495	0.612234	0	11.9698	2.24481	811.113	31.1402	0.242012	0.289001	-0.00737613	0.0348462	-0.162827	-20.716	0.167019	0.0416335	54.5768	0.0009698	6495.67	4.23123e-05	1
600325	2022	4404	440000	0	-8.58714	0.000186	0.126688	0.12674	0.0840129	2.38094	0.011736	2.0193	0.782183	1	0	0.001516	35.71	26.7214	2.56495	0.604792	0	12.0055	2.49904	818.439	29.6394	0.242012	0.445477	-0.00755584	-0.0693233	-0.162827	-22.2168	0.323496	0.0414537	64.0389	0.230858	6498.89	-0.000333148	1
600325	2023	4404	440000	0	-8.66947	0.000172	0.270749	0.270863	0.24636	0.578304	0.007671	1.94757	0.809502	0	0	0.001167	35.71	26.8363	2.56495	0.608882	0	12.0454	2.58244	820.688	31.5558	0.263419	0.188766	-0.00715721	0.0747369	-0.14142	-20.3004	0.0667849	0.0418524	83.6482	0.126688	6502.1	0.000417451	1
600340	2011	3306	330000	0	-6.81628	0.001095	-0.114686	-0.113133	0.0475394	-0.513907	0.046388	1.25347	1.07783	0	0	0	33.33	24.0404	2.19722	0.749281	0	11.2361	1.33946	440.073	72.5233	0.68879	0	-0.0088746	-0.310698	0.283951	20.6671	-0.121981	0.040135	109.531		12844.7	-0.0299926	0
600340	2012	1310	130000	0	-6.42633	0.001616	0.0007165	0.0007165	0.0410166	1.08943	0.043218	1.31224	1.18255	0	1	0	33.33	24.489	2.19722	0.74734	0	10.6115	1.00962	456.522	72.8471	0.68879	0	-0.00974542	-0.195295	0.283951	20.9909	-0.121981	0.0392642	96.8103	-0.114686	2764.55	-0.0074486	1
600340	2013	1310	130000	0	-6.59023	0.001372	0.0152165	0.0157217	0.0469074	0.465933	0.036256	1.27443	1.08971	0	1	0	37.5	25.0286	2.07944	0.729585	0	10.7374	1.13656	458.626	70.7744	0.667	0	-0.00920933	-0.180795	0.262161	18.9182	-0.121981	0.0398003	163.128	0.0007165	2765.92	-0.00590963	1
600340	2014	1310	130000	0	-6.86533	0.001042	-3.66e-08	0.0007101	0.0275346	0.366959	0.033356	1.26997	1.35346	0	0	0	37.5	25.4592	2.07944	0.687199	0	10.7874	1.16147	461.026	70.9876	0.68879	0	-0.00902462	-0.196012	0.283951	19.1314	-0.121981	0.039985	69.0542	0.0152165	2767.3	-0.00753089	0
600340	2015	1310	130000	1	-7.23366	0.000721	0.0478351	0.0490371	0.128096	0.630769	0.029575	1.35072	1.33001	0	0	0	37.5	25.8509	2.07944	0.596722	0	10.9052	1.34421	465.097	72.472	0.68879	0	-0.00897676	-0.148177	0.283951	20.6158	-0.121981	0.0400328	68.8755	-3.66e-08	2768.67	-0.00325341	1
600340	2016	1310	130000	1	-7.36233	0.000634	1.71e-08	0.0002148	0.0156078	2.5955	0.024682	1.39989	1.11677	0	0	0.000299	37.5	26.2443	2.07944	0.589607	0	10.9848	1.81253	467.117	65.0284	0.616719	0	-0.0117235	-0.196012	0.21188	13.1722	-0.121981	0.0372861	52.2159	0.0478351	2770.05	-0.00753088	1
600340	2017	1310	130000	1	-7.70552	0.00045	-5.67e-08	-4.14e-08	0.027416	2.33051	0.02343	1.52802	1.0578	0	0	0.000299	37.5	26.6525	2.07944	0.611375	0	11.0282	2.01325	469.997	63.442	0.57611	0	-0.0115198	-0.196012	0.171271	11.5858	-0.121981	0.0374897	79.9371	1.71e-08	2771.42	-0.00753089	0
600340	2018	1310	130000	1	-7.45345	0.000579	-1.06e-08	0.0004774	0.0315385	2.80219	0.028807	1.51677	1.05215	0	0	0.004212	33.33	26.7387	2.19722	0.621224	0	11.0807	2.00709	471.795	50.7188	0.36219	0	-0.0131633	-0.196012	-0.0426492	-1.13739	-0.121981	0.0358463	53.8792	-5.67e-08	2772.79	-0.00753088	0
600340	2019	1310	130000	1	-7.58466	0.000508	0.0773514	0.0786245	0.172402	0.598034	0.032076	1.57857	1.02763	0	0	0.006349	33.33	26.8497	2.19722	0.634063	0	11.09	2.11334	473.468	49.8724	0.309265	0	-0.0140899	-0.11866	-0.0955742	-1.98379	-0.121981	0.0349197	93.045	-1.06e-08	2774.17	-0.00167077	1
600340	2020	1310	130000	1	-7.37965	0.000623	0.365605	0.366686	0.451981	1.29705	0.009832	1.54451	0.916906	0	0	0.006354	33.33	26.9151	2.19722	0.366691	0	11.0185	2.21653	474.713	47.1075	0.281444	0	-0.928805	0.169594	-0.123395	-4.74869	-0.121981	-0.879796	100.337	0.0773514	2775.54	0.00487784	1
600340	2021	1310	130000	0	-5.74715	0.003182	0.522055	0.524073	0.455211	1.00671	-0.090339	1.07825	0.978033	0	0	0.005946	33.33	26.8122	2.19722	0.32946	0	11.0738	2.19693	476.034	39.0636	0.201005	0	-0.896901	0.326043	-0.203834	-12.7926	-0.121981	-0.847892	57.926	0.365605	2776.92	0.0346598	1
600340	2022	1310	130000	0	-7.39107	0.000616	0.126261	0.126807	0.131303	0.307911	0.002606	1.53549	0.964666	0	0	0.002919	50	26.736	1.79176	0.300712	1	11.0764	2.36065	480.34	31.5594	0.125963	0.0307572	-0.0261604	-0.0697504	-0.278876	-20.2968	-0.0912242	0.0228492	54.5238	0.522055	2778.29	-0.000339344	1
600340	2023	1310	130000	0	-6.31379	0.001808	1.2436	1.23219	0.713396	1.52694	-0.020527	1.97589	0.957422	0	0	0.001079	37.5	26.5855	2.07944	0.235098	0	11.0938	2.49908	481.548	30.4664	0.115034	0	-0.915365	1.04759	-0.289805	-21.3898	-0.121981	-0.866356	90.2341	0.126261	2779.66	1.14968	1
600376	2009	1100	110000	0	-7.82035	0.000401	0.106501	0.107598	0.128133	1.18888	0.027354	2.12894	1.06119	1	0	6e-06	33.33	24.2229	2.19722	0.479143	0	11.1627	2.00485	584.442	58.7247	0.478365	0.667809	-0.00656015	-0.0895106	0.0735258	6.86851	0.545828	0.0424494	34.1889		3495.23	-0.000717172	1
600376	2010	1100	110000	1	-7.16209	0.000775	0.768909	0.771379	0.894654	2.20373	0.03129	1.89086	1.09073	1	0	6e-06	36.36	24.4784	2.3979	0.586435	0	11.2378	1.99631	580.735	58.7116	0.478365	0.8199	-0.0109437	0.572897	0.0735258	6.85541	0.697919	0.0380659	56.0285	0.106501	3496.97	0.188032	1
600376	2011	1100	110000	1	-7.03644	0.000878	1.8163	1.82003	1.76323	11.4987	0.030944	1.63958	1.02561	1	0	6e-06	36.36	24.847	2.3979	0.696673	0	11.3103	1.95615	583.623	57.3974	0.478365	0.666016	-0.00726211	1.62029	0.0735258	5.54121	0.544035	0.0417475	51.7402	0.768909	3498.71	4.25381	1
600376	2012	1100	110000	1	-7.17321	0.000766	0.816506	0.817729	0.801693	6.49675	0.021677	1.73369	1.07989	1	0	6e-06	40	24.984	2.30259	0.638853	0	11.3791	1.9306	790.672	59.3256	0.497647	0.4872	-0.00978982	0.620495	0.0928078	7.46941	0.365219	0.0392198	19.8029	1.8163	3500.45	0.238899	1
600376	2013	1100	110000	1	-6.8524	0.001056	-2.15e-08	0.0002182	0.0457969	2.09027	0.015392	1.74144	0.954561	1	0	6e-06	40	25.2463	2.30259	0.694557	0	11.4427	1.96002	794.439	59.0194	0.499477	0.401514	-0.0122198	-0.196012	0.0946378	7.16321	0.279533	0.0367897	48.6764	0.816506	3502.19	-0.00753088	0
600376	2014	1100	110000	0	-7.11364	0.000813	0.036143	0.0362084	-0.0145187	1.36018	0.020301	1.44694	1.06627	1	0	6e-06	40	25.3043	2.30259	0.697419	0	11.5129	1.98986	798.036	59.4129	0.509477	0.49676	-0.01558	-0.159869	0.104638	7.55671	0.374778	0.0334296	50.3482	-2.15e-08	3503.93	-0.00408592	1
600376	2015	1100	110000	0	-7.20444	0.000743	1.8163	1.82003	1.76323	1.94735	0.018178	1.72331	1.02647	1	0	6e-06	50	25.6686	1.79176	0.680876	0	11.5759	2.1227	804.98	59.0629	0.509477	0.470572	-0.0161052	1.62029	0.104638	7.20671	0.34859	0.0329044	43.6037	0.036143	3505.67	4.25381	1
600376	2016	1100	110000	1	-7.52612	0.000539	1.8163	1.82003	1.76323	1.46199	0.014216	1.97765	0.971336	1	0	6e-06	33.33	25.9241	2.19722	0.631124	0	11.6801	2.20572	808.546	56.043	0.459306	0.373449	-0.0216293	1.62029	0.0544668	4.18681	0.251467	0.0273803	17.9064	1.8163	3507.41	4.25381	1
600376	2017	1100	110000	1	-7.58204	0.000509	0.0117412	0.0117412	0.063427	4.36728	0.015027	1.95583	0.906786	1	1	6e-06	37.5	26.2058	2.07944	0.588582	0	11.7675	2.26245	812.048	56.198	0.460856	0.406288	-0.0294015	-0.18427	0.0560168	4.34181	0.284307	0.0196081	51.4846	1.8163	3509.15	-0.00625702	1
600376	2018	1100	110000	1	-7.68623	0.000459	0.0336153	0.0336153	0.0064843	5.09412	0.013671	1.64599	0.881057	1	1	6e-06	37.5	26.398	2.07944	0.562993	0	11.8509	2.32466	815.164	56.198	0.460856	0.280337	-0.0350384	-0.162396	0.0560168	4.34181	0.158356	0.0139712	29.0865	0.0117412	3510.89	-0.00428281	1
600376	2019	1100	110000	1	-7.80111	0.000409	0.159955	0.159955	0.152868	1.8733	0.018579	1.78012	0.876933	1	0	6e-06	37.5	26.4382	2.07944	0.607842	0	12.009	2.08012	818.065	56.1217	0.471236	0.347415	-0.0341585	-0.0360567	0.0663968	4.26551	0.225434	0.0148511	30.3964	0.0336153	3512.63	-4.68767e-05	1
600376	2020	1100	110000	1	-7.73097	0.000439	0.0977056	0.0977056	0.0991749	2.10636	0.012763	1.90557	0.850434	1	0	6e-06	40	26.5158	2.30259	0.581864	0	12.013	2.24456	820.841	55.9395	0.471236	0.414548	-0.0258314	-0.0983061	0.0663968	4.08331	0.292567	0.0231782	32.2433	0.159955	3514.37	-0.000950038	1
600376	2021	1100	110000	1	-7.66531	0.000469	0.461908	0.461908	0.457722	1.24949	0.005312	2.05641	0.834423	1	0	6e-06	36.36	26.4722	2.3979	0.542014	0	12.1226	2.13751	823.126	55.9395	0.471236	0.378296	-0.0240446	0.265897	0.0663968	4.08331	0.256315	0.024965	40.8281	0.0977056	3516.11	0.0187992	1
600376	2022	1100	110000	1	-7.84823	0.00039	-0.575305	-0.577181	-0.605558	1.32347	0.003302	2.17095	0.811876	1	0	6e-06	36.36	26.3519	2.3979	0.538234	0	12.1564	2.29499	830.569	55.9395	0.471236	0.354369	-0.0210251	-0.771317	0.0663968	4.08331	0.232388	0.0279845	31.1972	0.461908	3517.85	-0.45888	0
600376	2023	1100	110000	0	-7.26236	0.000701	2.58691	2.59016	2.45556	0.142647	-0.023451	2.37475	0.794597	1	0	6e-06	33.33	26.2576	2.19722	0.497738	0	12.2075	2.48169	832.05	55.9395	0.471236	0.316093	-0.0670475	2.3909	0.0663968	4.08331	0.194111	-0.0180379	36.6125	-0.575305	3519.59	13.6673	1
600503	2009	3100	310000	0	-7.12556	0.000804	2.70803	2.71934	1.69601	-0.372416	0.024198	6.13135	1.28494	0	0	0.210306	44.44	22.0879	2.19722	0.630508	0	11.2771	1.97283	2043.27	71.3597	0.558349	0.121138	-0.00705755	2.51202	0.15351	19.5035	-0.000843074	0.041952	38.4074		7332.71	15.8514	1
600503	2010	3100	310000	0	-8.12266	0.000297	1.49605	1.50108	0.872782	3.24352	0.070285	3.77239	1.14605	0	0	0.210306	44.44	22.7212	2.19722	0.708127	0	11.2395	1.98964	2030.2	71.3597	0.558349	0.018645	-0.00888258	1.30004	0.15351	19.5035	-0.103336	0.040127	30.6271	2.70803	7336.36	2.19721	1
600503	2011	3100	310000	1	-7.86168	0.000385	0.519656	0.519656	0.474739	5.93962	0.110367	1.40192	1.9719	0	0	0.170545	42.86	22.4543	1.94591	0.722963	0	11.3213	1.93777	2040.35	59.6039	0.440791	0.0574082	-0.00466645	0.323644	0.0359518	7.74771	-0.0645732	0.0443431	27.6435	1.49605	7340.01	0.0339002	1
600503	2012	3100	310000	0	-8.07778	0.00031	0.271846	0.271846	0.233479	0.810422	0.014777	2.16565	1.63764	0	0	0.059071	42.86	22.1828	1.94591	0.795435	0	11.3548	1.80787	2646.57	30.3292	0.193782	0	-0.00640684	0.0758342	-0.211057	-21.527	-0.121981	0.0426027	16.0716	0.519656	7343.66	0.00043611	1
600503	2013	3100	310000	0	-9.4812	7.6e-05	0.12636	0.12636	0.0263047	0.108033	0.007508	3.2987	1.87186	0	0	0	33.33	21.8474	2.19722	0.862233	0	11.4086	2.0534	2659.04	17.1673	0.100099	0.0288858	-0.00738609	-0.0696516	-0.30474	-34.6889	-0.0930956	0.0416235	26.5365	0.271846	7347.31	-0.000337904	1
600503	2014	3100	310000	0	-10.0998	4.1e-05	0.0276447	0.0276447	0.0150175	0.756037	0.004509	6.13135	1.86001	0	0	0	37.5	22.2036	2.07944	0.60107	0	11.4863	2.03311	2671.05	17.1673	0.071161	0	-0.00604236	-0.168367	-0.333678	-34.6889	-0.121981	0.0429672	32.414	0.12636	7350.96	-0.00477277	1
600503	2015	3100	310000	0	-9.5253	7.3e-05	2.47e-08	0.0012425	-0.0356089	2.12265	0.003332	2.18224	4.03411	0	0	0.000156	37.5	22.4129	2.07944	0.501059	0	11.5502	2.125	2694.29	17.1673	0.071161	0.00531483	-0.00968897	-0.196012	-0.333678	-34.6889	-0.116667	0.0393206	29.1478	0.0276447	7354.61	-0.00753088	1
600503	2016	3100	310000	0	-9.27179	9.4e-05	0.0048536	0.0050237	-0.0310304	2.23376	0.017769	1.49426	2.42066	0	0	0.000156	37.5	22.6004	2.07944	0.477736	0	11.6662	1.91582	2706.22	17.1673	0.071161	0	-0.0122659	-0.191158	-0.333678	-34.6889	-0.121981	0.0367437	24.0629	2.47e-08	7358.26	-0.00698519	1
600503	2017	3100	310000	0	-8.52717	0.000198	0.080039	0.0802302	0.117126	1.25929	0.033255	2.48807	2.10487	0	0	9.4e-05	37.5	22.5401	2.07944	0.373447	0	11.7491	1.99748	2728.76	17.1673	0.071161	0	-0.0138602	-0.115973	-0.333678	-34.6889	-0.121981	0.0351494	22.1316	0.0048536	7361.91	-0.00155979	1
600503	2018	3100	310000	1	-7.7142	0.000446	-2.77e-08	0.0002817	-0.0516849	1.14192	-0.000375	1.48833	1.14042	0	0	0.000474	37.5	22.7065	2.07944	0.354097	0	11.8129	2.06757	2739.26	17.1673	0.071161	0	-0.0546458	-0.196012	-0.333678	-34.6889	-0.121981	-0.00563619	27.9056	0.080039	7365.56	-0.00753089	0
600503	2019	3100	310000	1	-8.80103	0.000151	0.0063408	0.0063408	0.0154806	33.4194	0.018865	1.27397	1.17146	0	0	0.000474	37.5	22.6055	2.07944	0.369851	1	11.9658	1.93479	2748.93	17.1673	0.071161	0.000376938	-0.0205171	-0.189671	-0.333678	-34.6889	-0.121604	0.0284925	27.769	-2.77e-08	7369.21	-0.00682342	1
600503	2020	3100	310000	0	-9.03663	0.000119	0.0477191	0.0477191	0.0545461	-0.737781	0.022055	1.75812	1.36265	0	1	0.000374	37.5	22.4575	2.07944	0.347158	0	11.9563	2.01522	2608.68	17.1673	0.071161	0.0275859	-0.0130566	-0.148293	-0.333678	-34.6889	-0.0943954	0.035953	28.2372	0.0063408	7372.86	-0.00326106	1
600503	2021	3100	310000	0	-8.63462	0.000178	0.0296747	0.0296747	0.0602926	-0.508796	0.017418	1.75818	1.29167	0	1	0.000374	37.5	22.3426	2.07944	0.351168	0	12.0645	2.04235	2615.95	17.1673	0.071161	0.0546413	-0.011345	-0.166337	-0.333678	-34.6889	-0.06734	0.0376646	42.6688	0.0477191	7376.51	-0.00460221	1
600503	2022	3100	310000	1	-9.22748	9.8e-05	1.3e-09	1.3e-09	0.0167886	6.42141	0.014332	3.05487	1.13826	0	0	0.000187	37.5	22.3077	2.07944	0.37843	0	12.1002	2.16094	2636.69	17.1673	0.071161	0.0477796	-0.0104289	-0.196012	-0.333678	-34.6889	-0.0742017	0.0385807	43.8445	0.0296747	7380.16	-0.00753088	1
600503	2023	3100	310000	1	-9.05269	0.000117	0.0016329	0.0016329	0.0159802	-0.73232	0.01315	5.52406	1.10788	0	0	0.000187	30	22.1638	1.79176	0.428316	0	12.1564	2.24288	2636.27	17.1673	0.071161	0.228659	-0.00776869	-0.194379	-0.333678	-34.6889	0.106677	0.0412409	35.9963	1.3e-09	7383.81	-0.00734423	1
600510	2009	3204	320000	1	-10.5996	2.5e-05	0.173252	0.1734	0.142165	-0.138848	0.060799	2.42632	1.33233	1	0	0.021661	33.33	22.5137	2.19722	0.523299	0	11.1582	0.997635	678.847	67.9433	0.448952	0	-0.00403082	-0.0227598	0.0441128	16.0871	-0.121981	0.0449788	130.014		11556.9	-1.17897e-05	1
600510	2010	3204	320000	0	-7.99919	0.000336	0.254094	0.256585	0.223583	0.492866	0.042891	1.78158	1.11574	1	0	0.013302	44.44	22.928	2.19722	0.427787	0	11.1173	0.98909	674.385	68.9345	0.558181	0	-0.00759357	0.0580823	0.153342	17.0783	-0.121981	0.041416	118.579	0.173252	11562.6	0.000195944	1
600510	2011	3204	320000	0	-7.27838	0.00069	0.0969558	0.0981016	0.174148	1.00944	0.030169	2.128	1.00016	1	0	0.013302	44.44	23.025	2.19722	0.415712	0	11.2579	0.951232	677.507	69.4068	0.558181	0	-0.00811386	-0.0990559	0.153342	17.5506	-0.121981	0.0408957	132.979	0.254094	11568.4	-0.000971943	1
600510	2012	3204	320000	1	-7.69052	0.000457	0.146346	0.146587	0.191707	0.496755	0.034029	2.19949	1.04946	1	0	0.009078	44.44	23.1597	2.19722	0.39715	0	11.3509	0.965472	776.778	70.2059	0.558181	0	-0.0119079	-0.0496654	0.153342	18.3497	-0.121981	0.0371017	129.888	0.0969558	11574.1	-0.000122507	1
600510	2013	3204	320000	1	-7.3851	0.00062	0.0802293	0.0803257	0.119362	0.173115	0.029574	2.37759	1.00337	1	0	0.009078	44.44	23.3964	2.19722	0.458849	0	11.4778	0.990228	780.375	69.3575	0.558181	0	-0.0126132	-0.115782	0.153342	17.5013	-0.121981	0.0363964	122.105	0.146346	11579.9	-0.00155213	1
600510	2014	3204	320000	1	-7.09383	0.00083	0.105608	0.105608	0.113809	-0.226629	0.019899	1.94049	1.07087	1	0	0.008929	37.5	23.498	2.07944	0.421726	0	11.5562	0.977125	783.905	69.2003	0.558181	0	-0.0159135	-0.0904035	0.153342	17.3441	-0.121981	0.0330961	137.647	0.0802293	11585.6	-0.000738849	1
600510	2015	3204	320000	1	-7.70487	0.00045	0.0746398	0.0746398	0.0635923	0.789369	0.015315	2.00547	1.23205	1	0	0.006753	44.44	23.6352	2.19722	0.360664	0	11.6282	1.01544	790.725	69.6387	0.499154	0	-0.0138614	-0.121372	0.0943148	17.7825	-0.121981	0.0351482	130.185	0.105608	11591.4	-0.00178795	1
600510	2016	3204	320000	1	-8.169	0.000283	0.105262	0.10651	0.1331	-0.157371	0.023462	2.32974	1.03968	1	0	0.006753	33.33	23.6849	2.19722	0.274764	0	11.7177	1.04664	794.227	69.6387	0.499154	0	-0.0202385	-0.0907501	0.0943148	17.7825	-0.121981	0.0287711	146.577	0.0746398	11597.1	-0.000747379	1
600510	2017	3204	320000	1	-7.92216	0.000362	0.0675141	0.067731	0.037364	0.202665	0.020808	2.22834	0.957419	1	0	0.006753	33.33	23.818	2.19722	0.268655	0	11.8311	1.00918	794.041	69.6387	0.499154	0	-0.0275654	-0.128498	0.0943148	17.7825	-0.121981	0.0214442	121.84	0.105262	11602.9	-0.0021217	1
600510	2018	3204	320000	1	-7.70669	0.00045	0.0589039	0.0591596	0.0404981	3.3463	0.027926	1.57334	0.915724	1	0	0.006753	33.33	24.0264	2.19722	0.391268	0	11.9136	1.06853	797.131	69.6387	0.499154	0	-0.0288868	-0.137108	0.0943148	17.7825	-0.121981	0.0201228	156.949	0.0675141	11608.6	-0.00257743	1
600510	2019	3204	320000	1	-7.88806	0.000375	0.0870652	0.0870652	0.031824	-0.404978	0.041693	1.42634	0.918915	1	0	0.006753	33.33	24.1492	2.19722	0.39625	0	11.9601	1.16112	799.962	66.7867	0.499154	0	-0.0318357	-0.108946	0.0943148	14.9305	-0.121981	0.0171739	141.803	0.0589039	11614.4	-0.00129312	1
600510	2020	3204	320000	1	-7.5347	0.000534	0.102182	0.102182	0.113586	-0.215465	0.037823	1.54827	0.90678	1	0	0.006927	33.33	24.2421	2.19722	0.388461	0	11.9046	1.30885	802.728	65.8126	0.499154	0	-0.0247613	-0.0938298	0.0943148	13.9564	-0.121981	0.0242483	135.692	0.0870652	11620.1	-0.00082608	1
600510	2021	3204	320000	1	-7.26911	0.000696	0.0799489	0.0799489	0.136062	0.57803	0.024484	1.68841	0.919044	1	0	0.017999	33.33	24.2737	2.19722	0.4531	0	12.0181	1.33031	804.963	64.4375	0.499154	0	-0.0237646	-0.116063	0.0943148	12.5813	-0.121981	0.025245	172.557	0.102182	11625.9	-0.00156343	1
600510	2022	3204	320000	1	-7.5975	0.000501	0.115075	0.115075	0.154545	0.873811	0.02687	1.73257	0.876446	1	0	0.007112	33.33	24.1731	2.19722	0.351996	0	12.0909	1.44271	812.24	64.2573	0.500256	0	-0.0306797	-0.080937	0.0954168	12.4011	-0.121981	0.0183299	169.82	0.0799489	11631.6	-0.000530201	1
600510	2023	3204	320000	1	-7.60533	0.000498	-1.63e-08	-1.63e-08	0.0492275	-0.58888	0.014363	2.19433	0.831399	1	0	0.00677	33.33	24.1227	2.19722	0.300178	0	12.1461	1.61065	813.475	63.6011	0.502289	0	-0.0227712	-0.196012	0.0974498	11.7449	-0.121981	0.0262383	165.589	0.115075	11637.4	-0.00753088	0
600515	2012	4601	460000	1	-7.40984	0.000605	0.0477941	0.0881528	0.0774665	1.64895	0.051278	0.755047	1.27886	0	0	0.000108	44.44	21.8044	2.19722	0.00429601	1	10.5619	2.96277	741.602	46.582	0.300903	0	-0.0151138	-0.148218	-0.103936	-5.27419	-0.121981	0.0338958	41.466		5380.24	-0.00325611	1
600515	2013	4601	460000	0	-5.41928	0.004411	0.0610935	0.0876228	0.100859	1.19809	0.011753	0.672676	1.60852	0	0	0.000108	50	21.7578	2.07944	0.0046023	0	10.9241	2.81638	745.142	44.6822	0.300903	0	-0.0258078	-0.134918	-0.103936	-7.17399	-0.121981	0.0232018	45.561	0.0477941	5382.91	-0.0024559	1
600515	2014	4601	460000	0	-5.86748	0.002822	0.0816705	0.108802	0.0541297	0.823131	0.010103	1.12151	1.49253	0	0	0	37.5	22.0313	2.07944	0.00337393	0	10.8187	2.70186	748.288	41.5469	0.300903	0.0382146	-0.0306577	-0.114341	-0.103936	-10.3093	-0.0837667	0.0183519	24.8182	0.0610935	5385.59	-0.00149489	1
600515	2015	4601	460000	1	-5.97424	0.002537	0.168934	0.193581	0.204789	0.231559	0.017073	0.910428	2.65245	0	0	0	37.5	22.0437	2.07944	0.00324004	0	10.8692	3.14642	754.792	41.5469	0.300903	0.116448	-0.0274437	-0.0270777	-0.103936	-10.3093	-0.00553337	0.0215659	79.5961	0.0816705	5388.26	-1.98534e-05	1
600515	2016	4601	460000	1	-9.12014	0.000109	1.57e-08	0.005333	0.0017628	0.019428	0.011603	1.99977	1.00177	0	1	0	37.5	25.298	2.07944	0.311743	0	10.9387	3.32207	757.919	64.0052	0.575622	0.585891	-0.00537014	-0.196012	0.170783	12.149	0.463909	0.0436394	86.7489	0.168934	5390.93	-0.00753088	1
600515	2017	4601	460000	0	-8.98589	0.000125	0.144723	0.148495	0.117471	0.577978	0.024355	1.65271	1.01775	0	0	0	33.33	25.2488	2.19722	0.362399	0	11.0283	3.80944	756.61	64.0052	0.575622	0.755275	-0.00928599	-0.0512886	0.170783	12.149	0.633294	0.0397236	51.2424	1.57e-08	5393.61	-0.000134916	1
600515	2018	4601	460000	0	-8.30749	0.000247	0.0745813	0.0789673	0.0481987	0.848824	0.019593	1.37645	0.917039	0	0	0.001064	37.5	25.266	2.07944	0.316591	0	11.0981	3.21626	759.566	64.0052	0.575622	0.637861	-0.928805	-0.12143	0.170783	12.149	0.51588	-0.879796	49.0231	0.144723	5396.28	-0.00179053	1
600515	2019	4601	460000	1	-6.99908	0.000912	0.0222493	0.0272278	-0.0131427	0.67331	-0.018217	1.0283	0.944796	0	0	0.000695	33.33	25.1242	2.19722	0.295928	0	11.1875	3.18781	762.264	64.0717	0.575622	0.687564	-0.928361	-0.173762	0.170783	12.2155	0.565583	-0.879352	80.8665	0.0745813	5398.96	-0.00524647	1
600515	2020	4601	460000		-4.9074	0.007337	0.181171	0.190013	0.0524788	0.462469	-0.094677	0.63268	1.13464	0	0	0.000377	33.33	24.7739	2.19722	0.223488	1	11.0558	3.21993	762.67	64.0717	0.575622		-0.628409	-0.014841	0.170783	12.2155		-0.579399	80.5582	0.0222493	5401.63	-3.26879e-06	1
600515	2022	4601	460000	0	-8.66702	0.000172	5.05e-09	0.0075985	0.080277	1.5374	0.035182	2.20391	1.48003	1	0	0.000113	37.5	24.7509	2.07944	0.227889	0	11.2001	3.05126	771.712	51.6364	0.24507	0.793577	-0.0126605	-0.196012	-0.159769	-0.21979	0.671595	0.0363491	62.6404		5406.98	-0.00753088	1
600515	2023	4601	460000	0	-8.29626	0.000249	0.113706	0.122339	0.151313	0.907952	0.017836	2.3345	1.25182	1	0	1.5e-05	33.33	24.7449	2.19722	0.212563	0	11.2821	3.02687	772.961	50.7724	0.24507	0.768849	-0.0130762	-0.0823056	-0.159769	-1.08379	0.646868	0.0359334	54.1021	5.05e-09	5409.65	-0.000557555	1
600533	2009	3201	320000	0	-8.04024	0.000322	0.0620437	0.0620437	0.0206532	-0.047419	0.032976	2.28686	1.4301	1	0	4e-06	42.86	22.9207	1.94591	0.684218	0	11.1192	2.14269	721.549	48.3399	0.323258	0	-0.00617713	-0.133968	-0.0815812	-3.51629	-0.121981	0.0428325	58.4572		5822.06	-0.00240438	1
600533	2010	3201	320000	0	-8.34579	0.000237	1.8163	1.82003	1.76323	-0.360885	0.046085	2.53033	1.10092	1	0	4e-06	42.86	23.0015	1.94591	0.592822	0	11.0672	2.02408	717.16	48.149	0.323258	0	-0.00776732	1.62029	-0.0815812	-3.70719	-0.121981	0.0412423	100.609	0.0620437	5824.96	4.25381	1
600533	2011	3201	320000	1	-7.40305	0.000609	0.0073561	0.0073561	0.0104589	0.996805	0.031227	2.34084	0.964854	1	0	4e-06	42.86	23.0922	1.94591	0.567681	0	11.242	1.81142	721.434	46.8157	0.323258	0	-0.0104867	-0.188656	-0.0815812	-5.04049	-0.121981	0.0385229	83.2651	1.8163	5827.85	-0.00671443	1
600533	2012	3201	320000	0	-7.53205	0.000535	0.0053453	0.0053453	0.0063612	-0.213683	0.03471	2.1487	1.07208	1	1	4e-06	42.86	23.2208	1.94591	0.582659	0	11.3911	1.70996	890.2	47.9056	0.323258	0	-0.0111077	-0.190666	-0.0815812	-3.95059	-0.121981	0.0379019	56.7389	0.0073561	5830.75	-0.00693142	1
600533	2013	3201	320000	0	-6.95419	0.000954	-9.4e-09	-9.4e-09	-0.0666049	5.76675	0.015095	1.85223	0.974897	1	1	4e-06	42.86	23.3644	1.94591	0.645431	0	11.516	1.72135	894.403	48.929	0.343439	0	-0.0138672	-0.196012	-0.0614002	-2.92719	-0.121981	0.0351424	113.447	0.0053453	5833.65	-0.00753088	0
600533	2014	3201	320000	0	-6.43918	0.001595	0.0205944	0.0205944	-0.0635872	0.754776	0.000847	1.65361	1.10279	1	1	4e-06	42.86	23.4069	1.94591	0.709056	0	11.5857	1.77179	898.454	49.9585	0.343258	0	-0.0167612	-0.175417	-0.0615812	-1.89769	-0.121981	0.0322483	70.3246	-9.4e-09	5836.55	-0.0053978	1
600533	2015	3201	320000	1	-7.83784	0.000394	0.166482	0.166495	0.1242	0.038134	0.013104	1.83936	1.22222	1	1	4e-06	42.86	23.3235	1.94591	0.605855	0	11.6799	1.87411	906.271	48.4757	0.343667	0	-0.0144032	-0.0295302	-0.0611722	-3.38049	-0.121981	0.0346064	90.0657	0.0205944	5839.45	-2.57512e-05	1
600533	2016	3201	320000	1	-6.63659	0.00131	-0.356713	-0.357435	-0.277425	2.22858	0.012821	2.18013	1.13691	1	1	4e-06	42.86	23.3637	1.94591	0.678653	0	11.754	2.06429	910.283	49.7327	0.343667	0	-0.0186251	-0.552724	-0.0611722	-2.12349	-0.121981	0.0303844	154.028	0.166481	5842.34	-0.16886	0
600533	2017	3201	320000	1	-6.36713	0.001714	2.92e-08	5.77e-06	0.0330721	1.01493	0.0037	2.2147	1.08109	1	1	4e-06	42.86	23.4539	1.94591	0.716334	0	11.8724	2.098	912.837	50.3843	0.343667	0	-0.0215815	-0.196012	-0.0611722	-1.47189	-0.121981	0.0274281	65.2404	-0.356713	5845.24	-0.00753088	1
600533	2018	3201	320000	0	-7.34794	0.000644	2.12e-08	1.75e-05	-0.0803978	0.824582	0.013417	2.09389	0.964308	1	1	4e-06	42.86	23.5148	1.94591	0.649647	0	11.9375	2.2154	916.398	49.7403	0.343667	0	-0.0226586	-0.196012	-0.0611722	-2.11589	-0.121981	0.026351	98.0191	2.92e-08	5848.14	-0.00753088	1
600533	2019	3201	320000	0	-6.3969	0.001664	-4.32e-09	1.86e-05	0.0986748	0.50364	0.014602	1.67358	0.974757	1	1	4e-06	42.86	23.7483	1.94591	0.659949	0	12.0178	2.39369	919.724	47.0566	0.343667	0	-0.039591	-0.196012	-0.0611722	-4.79959	-0.121981	0.00941863	44.5181	2.12e-08	5851.04	-0.00753088	0
600533	2020	3201	320000	0	-6.55582	0.00142	0.0887239	0.0887239	0.117914	-0.546265	0.014315	1.64705	0.958886	1	1	4e-06	42.86	23.8196	1.94591	0.717378	0	11.9787	2.53707	923.668	47.0058	0.343667	0	-0.0222623	-0.107288	-0.0611722	-4.85039	-0.121981	0.0267473	124.006	-4.32e-09	5853.94	-0.00123495	1
600533	2021	3201	320000	0	-6.88281	0.001024	2.2e-08	2.2e-08	-0.0667501	-0.337795	0.015339	1.57227	0.945577	1	1	4e-06	42.86	23.8655	1.94591	0.663874	0	12.0698	2.61182	926.241	48.304	0.343667	0	-0.0220222	-0.196012	-0.0611722	-3.55219	-0.121981	0.0269874	132.474	0.0887239	5856.83	-0.00753088	1
600533	2022	3201	320000	1	-6.46061	0.001561	7.8e-09	7.8e-09	0.0120424	1.69558	0.008843	1.83575	0.972883	1	1	4e-06	42.86	23.8479	1.94591	0.759969	0	12.0939	2.85081	934.617	49.5401	0.343667	0	-0.022083	-0.196012	-0.0611722	-2.31609	-0.121981	0.0269265	94.7177	2.2e-08	5859.73	-0.00753088	1
600533	2023	3201	320000	0	-5.87932	0.002789	-0.478089	-0.479091	-0.4008	0.347701	-0.00382	1.75495	0.947272	0	1	4e-06	42.86	23.9174	1.94591	0.727974	0	12.1173	3.09408	937.632	50.1282	0.343667	0	-0.0716236	-0.674101	-0.0611722	-1.72799	-0.121981	-0.022614	120.785	7.8e-09	5862.63	-0.30632	0
600604	2012	3100	310000	1	-10.1825	3.8e-05	0.270087	0.270087	0.269524	0	0.094351	2.9183	2.206	1	0	0	42.86	21.178	1.94591	0.224103	0	11.3548	1.80787	2646.57	42.6784	0.419153	0.383807	-0.0134262	0.0740754	0.0143138	-9.17779	0.261826	0.0355834	16.0716		7343.66	0.000406464	1
600604	2013	3100	310000	1	-8.09129	0.000306	0.222023	0.222023	0.345626	1.25987	0.079192	2.05326	2.28373	1	0	0	42.86	21.495	1.94591	0.415217	0	11.4086	2.0534	2659.04	42.3174	0.416668	0.695198	-0.0148139	0.0260111	0.0118288	-9.53879	0.573217	0.0341957	26.5365	0.270087	7347.31	1.75986e-05	1
600604	2014	3100	310000	1	-5.90338	0.002723	1.55e-08	1.55e-08	0.099045	0.906322	0.003817	1.69443	2.00365	1	0	0	42.86	21.915	1.94591	0.389479	0	11.4863	2.03311	2671.05	42.7321	0.419425	0.488821	-0.0759944	-0.196012	0.0145858	-9.12409	0.36684	-0.0269848	32.414	0.222023	7350.96	-0.00753088	1
600604	2015	3100	310000	1	-7.44402	0.000585	0.398317	0.398317	0.518857	16.5285	0.013369	2.07002	2.26049	1	0	0	50	22.8986	1.79176	0.40132	0	11.5502	2.125	2694.29	52.818	0.50429	0.0941655	-0.0280191	0.202306	0.0994508	0.96181	-0.0278159	0.0209905	29.1478	1.55e-08	7354.61	0.0082799	1
600604	2016	3100	310000	0	-7.99609	0.000337	-2.34e-08	-2.34e-08	0.0224857	-0.791014	0.01206	1.95331	1.45849	1	0	0	42.86	23.2757	1.94591	0.408606	0	11.6662	1.91582	2706.22	49.7694	0.448454	0	-0.0236506	-0.196012	0.0436148	-2.08679	-0.121981	0.025359	24.0629	0.398317	7358.26	-0.00753088	0
600604	2017	3100	310000	0	-8.06092	0.000316	-8.28e-09	-8.28e-09	0.0233016	9.39753	0.023983	1.84274	1.34005	1	0	0	42.86	23.2648	1.94591	0.407969	0	11.7491	1.99748	2728.76	47.3901	0.450789	0	-0.0239469	-0.196012	0.0459498	-4.46609	-0.121981	0.0250627	22.1316	-2.34e-08	7361.91	-0.00753088	0
600604	2018	3100	310000	0	-7.37688	0.000625	0.131967	0.131967	0.119937	-0.183308	0.016483	4.27399	1.28147	1	0	0	42.86	23.5163	1.94591	0.534308	0	11.8129	2.06757	2739.26	46.3444	0.450789	0	-0.0226077	-0.0640449	0.0459498	-5.51179	-0.121981	0.0264018	27.9056	-8.28e-09	7365.56	-0.000262696	1
600604	2019	3100	310000	0	-7.82299	0.0004	0.0006937	0.0006937	0.0080216	5.36654	0.014714	2.4203	1.33868	1	0	0	42.86	23.6254	1.94591	0.439127	0	11.9658	1.93479	2748.93	46.3444	0.450789	0	-0.0365065	-0.195318	0.0459498	-5.51179	-0.121981	0.0125031	27.769	0.131967	7369.21	-0.00745121	1
600604	2020	3100	310000	0	-7.48829	0.000559	0.0155757	0.0155757	0.080267	0.938484	0.00952	1.69878	1.1016	1	0	0	42.86	23.6734	1.94591	0.520699	0	11.9563	2.01522	2608.68	45.8927	0.370717	0	-0.0208738	-0.180436	-0.0341222	-5.96349	-0.121981	0.0281358	28.2372	0.0006937	7372.86	-0.00587448	1
600604	2021	3100	310000	1	-7.45293	0.000579	4.89e-10	4.89e-10	0.0275695	1.48656	0.006126	1.76656	0.998364	1	0	0	42.86	23.7753	1.94591	0.415285	0	12.0645	2.04235	2615.95	45.8927	0.370717	0	-0.0240603	-0.196012	-0.0341222	-5.96349	-0.121981	0.0249493	42.6688	0.0155757	7376.51	-0.00753088	1
600604	2022	3100	310000	1	-7.62549	0.000488	1.63318	1.63318	1.47621	0.145525	0.00447	1.43968	0.967559	1	1	0	50	23.8171	1.79176	0.397492	0	12.1002	2.16094	2636.69	45.8927	0.370717	0	-0.0251968	1.43717	-0.0341222	-5.96349	-0.121981	0.0238128	43.8445	4.89e-10	7380.16	2.96839	1
600604	2023	3100	310000	1	-6.75349	0.001165	1.61762	1.61762	1.47556	-0.096593	-0.007279	1.48305	0.943292	1	1	0	50	23.8185	1.79176	0.412862	0	12.1564	2.24288	2636.27	46.2723	0.450789	0	-0.0701127	1.42161	0.0459498	-5.58389	-0.121981	-0.0211031	35.9963	1.63318	7383.81	2.87303	1
600622	2009	3100	310000	1	-8.47488	0.000209	0.113578	0.113578	0.139096	0.936646	0.081842	1.73424	2.08255	1	1	0.000418	33.33	22.0158	2.19722	0.33788	0	11.2771	1.97283	2043.27	24.0368	0.121233	0	-0.0098986	-0.0824333	-0.283606	-27.8194	-0.121981	0.039111	38.4074		7332.71	-0.000560154	1
600622	2010	3100	310000	1	-7.20034	0.000746	-7.14e-09	-7.14e-09	0.0399288	0.794427	0.066756	1.42452	1.60824	1	1	0.000418	33.33	22.3621	2.19722	0.551953	0	11.2395	1.98964	2030.2	24.0459	0.121324	0	-0.0123696	-0.196012	-0.283515	-27.8103	-0.121981	0.03664	30.6271	0.113578	7336.36	-0.00753088	0
600622	2011	3100	310000	0	-7.04817	0.000868	0.0743519	0.0743519	0.0685516	3.2822	0.044709	1.42104	1.1113	1	1	0.000418	33.33	22.52	2.19722	0.513018	0	11.3213	1.93777	2040.35	24.0459	0.121324	0	-0.0136247	-0.12166	-0.283515	-27.8103	-0.121981	0.0353849	27.6435	-7.14e-09	7340.01	-0.0018007	1
600622	2012	3100	310000	0	-6.96691	0.000942	0.0395159	0.0395159	0.107187	1.7037	0.042507	1.44866	1.14121	1	1	0.000386	33.33	22.6927	2.19722	0.691278	0	11.3548	1.80787	2646.57	24.0459	0.121324	0	-0.0134717	-0.156496	-0.283515	-27.8103	-0.121981	0.0355379	16.0716	0.0743519	7343.66	-0.00383273	1
600622	2013	3100	310000	0	-7.71584	0.000446	0.0180703	0.0180703	-0.0282091	3.44724	0.046223	1.51578	1.00433	1	1	0.000386	33.33	22.7901	2.19722	0.60321	0	11.4086	2.0534	2659.04	24.0459	0.121324	0	-0.0173213	-0.177941	-0.283515	-27.8103	-0.121981	0.0316882	26.5365	0.0395159	7347.31	-0.00563418	1
600622	2014	3100	310000	0	-7.22962	0.000724	-5.95e-09	-5.95e-09	0.111918	4.34468	0.044765	2.18306	1.09032	1	1	0.000289	33.33	22.9125	2.19722	0.754954	0	11.4863	2.03311	2671.05	24.0459	0.121324	0	-0.0149807	-0.196012	-0.283515	-27.8103	-0.121981	0.0340289	32.414	0.0180703	7350.96	-0.00753088	0
600622	2015	3100	310000	1	-7.76473	0.000424	0.0732407	0.073751	0.0368202	0.110915	0.031688	2.12289	1.56556	1	1	0.000289	33.33	22.951	2.19722	0.715099	0	11.5502	2.125	2694.29	24.0459	0.121324	0	-0.0166682	-0.122771	-0.283515	-27.8103	-0.121981	0.0323414	29.1478	-5.95e-09	7354.61	-0.00185049	1
600622	2016	3100	310000	0	-8.07255	0.000312	5.29e-09	0.0002082	-0.0403265	3.38195	0.020252	1.60506	1.2072	1	1	0.000236	33.33	23.3875	2.19722	0.490644	0	11.6662	1.91582	2706.22	31.1848	0.140999	0	-0.0229479	-0.196012	-0.26384	-20.6714	-0.121981	0.0260617	24.0629	0.0732407	7358.26	-0.00753088	1
600622	2017	3100	310000	0	-8.58294	0.000187	0.0865272	0.0870192	0.0409821	4.7121	0.050439	1.66236	1.55356	1	0	0.000236	33.33	23.3223	2.19722	0.42975	0	11.7491	1.99748	2728.76	34.7757	0.140999	0	-0.0210487	-0.109484	-0.26384	-17.0805	-0.121981	0.0279609	22.1316	5.29e-09	7361.91	-0.00131237	1
600622	2018	3100	310000	0	-7.79306	0.000412	0.0678285	0.067963	0.0506279	1.19507	0.0466	1.54424	0.951777	1	0	0.000236	33.33	23.9461	2.19722	0.285827	0	11.8129	2.06757	2739.26	34.7757	0.140999	0.00109723	-0.0322481	-0.128183	-0.26384	-17.0805	-0.120884	0.0167614	27.9056	0.0865272	7365.56	-0.00210617	1
600622	2019	3100	310000	0	-7.07177	0.000848	0.035361	0.0354006	0.0347049	0.403119	0.015439	1.48984	0.8723	1	0	0.000218	33.33	24.0702	2.19722	0.286114	0	11.9658	1.93479	2748.93	34.7757	0.140999	0	-0.0464854	-0.160651	-0.26384	-17.0805	-0.121981	0.00252416	27.769	0.0678285	7369.21	-0.00414618	1
600622	2020	3100	310000	0	-7.18986	0.000754	0.0437888	0.0438797	0.0292003	-0.165731	0.01118	1.53846	0.856075	1	0	0.000218	33.33	24.246	2.19722	0.265557	0	11.9563	2.01522	2608.68	34.7757	0.140999	0	-0.0384141	-0.152223	-0.26384	-17.0805	-0.121981	0.0105955	28.2372	0.035361	7372.86	-0.00352728	1
600622	2021	3100	310000	0	-6.99922	0.000802	-4.5e-08	8.24e-05	-0.0590783	0.544883	0.006317	1.24193	0.854961	1	0	0.000218	33.33	24.2893	2.19722	0.188565	0	12.0645	2.04235	2615.95	34.7757	0.140999	0	-0.0448698	-0.196012	-0.26384	-17.0805	-0.121981	0.00413981	42.6688	0.0437888	7376.51	-0.00753089	0
600622	2022	3100	310000	0	-6.64432	0.000994	0.292368	0.292471	0.285154	-0.229236	0.00232	1.13904	0.861261	1	0	0.000218	33.33	24.1345	2.19722	0.129024	0	12.1002	2.16094	2636.69	34.7757	0.140999	0.00328027	-0.0472107	0.096356	-0.26384	-17.0805	-0.118701	0.00179889	43.8445	-4.5e-08	7380.16	0.000894616	1
600622	2023	3100	310000	0	-5.37129	0.004547	1.18985	1.19047	1.26032	-0.601244	-0.088066	0.683575	0.886293	1	0	0.000106	33.33	23.9311	2.19722	0.0729824	0	12.1564	2.24288	2636.27	34.7757	0.140999	0		0.993835	-0.26384	-17.0805	-0.121981		35.9963	0.292368	7383.81	0.98162	1
600638	2009	3100	310000	0	-7.80581	0.000407	4.7e-08	4.7e-08	0.0347437	0.454502	0.025461	2.68785	2.04832	1	0	4.3e-05	33.33	22.5843	2.19722	0.289493	0	11.2771	1.97283	2043.27	27.0286	0.134815	0.283428	-0.0115728	-0.196012	-0.270024	-24.8276	0.161447	0.0374367	38.4074		7332.71	-0.00753088	1
600638	2010	3100	310000	1	-7.79275	0.000413	0.539098	0.539098	0.598375	3.28657	0.032648	3.21684	1.27047	1	0	4.3e-05	33.33	22.6391	2.19722	0.407301	0	11.2395	1.98964	2030.2	26.9558	0.134815	0.274953	-0.0139307	0.343086	-0.270024	-24.9004	0.152972	0.0350789	30.6271	4.7e-08	7336.36	0.040384	1
600638	2011	3100	310000	1	-7.97807	0.000343	0.0562712	0.0562712	0.0588763	-0.029832	0.034032	3.00778	1.09147	1	0	4.3e-05	33.33	22.6968	2.19722	0.558667	0	11.3213	1.93777	2040.35	29.1494	0.134815	0.406444	-0.0107659	-0.13974	-0.270024	-22.7068	0.284463	0.0382437	27.6435	0.539098	7340.01	-0.00272877	1
600638	2012	3100	310000	0	-7.92585	0.000361	7.55e-09	7.55e-09	-0.021046	-0.64947	0.025455	2.62969	1.24952	0	0	4.3e-05	33.33	22.8541	2.19722	0.563695	0	11.3548	1.80787	2646.57	30.1117	0.134815	0.810203	-0.013168	-0.196012	-0.270024	-21.7445	0.688221	0.0358416	16.0716	0.0562712	7343.66	-0.00753088	1
600638	2013	3100	310000	0	-7.51421	0.000545	1.47e-08	1.47e-08	0.0001266	-0.749504	0.025249	2.15521	1.33685	0	0	4.3e-05	33.33	22.9685	2.19722	0.596704	0	11.4086	2.0534	2659.04	31.9534	0.14319	0.394584	-0.0163444	-0.196012	-0.261649	-19.9028	0.272603	0.0326652	26.5365	7.55e-09	7347.31	-0.00753088	1
600638	2014	3100	310000	0	-7.35689	0.000638	2.58e-09	2.58e-09	-0.0483441	-0.249649	0.016539	1.76779	1.52957	0	0	4.3e-05	33.33	23.0364	2.19722	0.599607	0	11.4863	2.03311	2671.05	44.6287	0.179242	0.314685	-0.0200956	-0.196012	-0.225597	-7.22749	0.192704	0.0289139	32.414	1.47e-08	7350.96	-0.00753088	1
600638	2015	3100	310000	0	-8.04792	0.00032	1.62e-08	1.62e-08	-0.0275807	0.642638	0.024884	2.35792	1.43073	0	0	1.4e-05	42.86	22.9617	1.94591	0.597108	0	11.5502	2.125	2694.29	35.5665	0.179242	0.308729	-0.0172201	-0.196012	-0.225597	-16.2897	0.186748	0.0317895	29.1478	2.58e-09	7354.61	-0.00753088	1
600638	2016	3100	310000	0	-7.48918	0.000559	-5.67e-08	0.0019995	-0.0075721	-0.119372	0.010495	2.15713	1.54696	0	0	1.4e-05	33.33	23.0795	2.19722	0.542489	0	11.6662	1.91582	2706.22	33.1434	0.179242	0.228507	-0.0241694	-0.196012	-0.225597	-18.7128	0.106525	0.0248402	24.0629	1.62e-08	7358.26	-0.00753089	0
600638	2017	3100	310000	0	-8.16028	0.000286	0.228538	0.229557	0.293215	0.711994	0.056788	2.22462	1.35993	0	0	1.4e-05	33.33	23.0981	2.19722	0.340558	0	11.7491	1.99748	2728.76	48.3342	0.179242	0.203008	-0.0262681	0.0325265	-0.225597	-3.52199	0.0810263	0.0227415	22.1316	-5.67e-08	7361.91	3.44122e-05	1
600638	2018	3100	310000	0	-7.56829	0.000516	0.176503	0.177663	0.256747	0.632212	0.046488	2.11396	1.08099	0	0	1.4e-05	33.33	23.2553	2.19722	0.389383	0	11.8129	2.06757	2739.26	48.3342	0.179242	0.136648	-0.0278114	-0.0195089	-0.225597	-3.52199	0.0146668	0.0211982	27.9056	0.228538	7365.56	-7.42501e-06	1
600638	2019	3100	310000	0	-6.22218	0.001981	1.53e-08	0.0008809	-0.0456783	2.53212	-0.035853	1.65048	1.03028	0	0	1e-06	33.33	23.4397	2.19722	0.482388	0	11.9658	1.93479	2748.93	48.3342	0.179242	0.00480863	-0.845853	-0.196012	-0.225597	-3.52199	-0.117173	-0.796843	27.769	0.176503	7369.21	-0.00753088	1
600638	2020	3100	310000	1	-7.33038	0.000655	-9.25e-11	0.0003977	-0.0276209	2.63869	0.015682	1.49033	1.01093	0	0	1e-06	33.33	23.7236	2.19722	0.435897	1	11.9563	2.01522	2608.68	47.6645	0.179242	0	-0.0395492	-0.196012	-0.225597	-4.19169	-0.121981	0.00946042	28.2372	1.53e-08	7372.86	-0.00753088	0
600638	2021	3100	310000	1	-6.46594	0.001553	7.97e-09	7.97e-09	-0.0470458	2.69951	0.006776	1.34902	0.968996	0	0	0	33.33	23.7886	2.19722	0.39528	0	12.0645	2.04235	2615.95	47.6645	0.179242	0	-0.0451412	-0.196012	-0.225597	-4.19169	-0.121981	0.00386837	42.6688	-9.25e-11	7376.51	-0.00753088	1
600638	2022	3100	310000	1	-6.3633	0.001721	-1.08e-08	3.82e-05	-0.0940542	0.901676	0.00265	1.2228	0.968124	0	0	0	33.33	23.9229	2.19722	0.271667	0	12.1002	2.16094	2636.69	47.6645	0.179242	0	-0.0472502	-0.196012	-0.225597	-4.19169	-0.121981	0.00175938	43.8445	7.97e-09	7380.16	-0.00753088	0
600638	2023	3100	310000	1	-6.52803	0.00146	-0.140784	-0.140956	-0.172033	0.153237	0.005452	1.20253	0.942828	0	0	0	33.33	23.7358	2.19722	0.197899	0	12.1564	2.24288	2636.27	44.2441	0.179242	0	-0.0476239	-0.336795	-0.225597	-7.61209	-0.121981	0.00138571	35.9963	-1.08e-08	7383.81	-0.0382031	0
600639	2009	3100	310000	1	-8.26313	0.000258	0.470851	0.472297	0.5056	0.107081	0.05484	0.864727	1.83495	1	0	3e-05	44.44	22.7247	2.19722	0.204587	0	11.2771	1.97283	2043.27	49.343	0.4382	0.318532	-0.00976408	0.27484	0.0333608	-2.51319	0.196551	0.0392455	38.4074		7332.71	0.0207605	1
600639	2010	3100	310000	1	-7.50895	0.000548	0.647069	0.64831	0.727844	4.00832	0.066388	0.955262	1.4078	1	0	3e-05	44.44	22.8542	2.19722	0.34973	0	11.2395	1.98964	2030.2	49.2433	0.4382	0.211515	-0.0110153	0.451057	0.0333608	-2.61289	0.0895334	0.0379943	30.6271	0.470851	7336.36	0.0917687	1
600639	2011	3100	310000	0	-7.8078	0.000406	0.0440097	0.0442614	0.0380523	1.78147	0.057105	0.782578	1.11919	1	0	2e-06	44.44	22.8976	2.19722	0.233999	0	11.3213	1.93777	2040.35	48.6561	0.4382	0	-0.0116781	-0.152002	0.0333608	-3.20009	-0.121981	0.0373315	27.6435	0.647069	7340.01	-0.00351195	1
600639	2012	3100	310000	1	-7.65266	0.000475	-4.45e-08	0.0004689	0.0030162	0.381355	0.039523	0.723429	1.28884	1	0	2e-06	44.44	22.9606	2.19722	0.221476	0	11.3548	1.80787	2646.57	48.9354	0.4382	0	-0.014064	-0.196012	0.0333608	-2.92079	-0.121981	0.0349456	16.0716	0.0440097	7343.66	-0.00753089	0
600639	2013	3100	310000	1	-7.79675	0.000411	0.0718964	0.0747091	0.0583589	1.17295	0.043676	0.737391	1.43813	1	0	2e-06	44.44	23.0561	2.19722	0.209752	0	11.4086	2.0534	2659.04	48.7084	0.4382	0	-0.0175495	-0.124115	0.0333608	-3.14779	-0.121981	0.0314601	26.5365	-4.45e-08	7347.31	-0.00191195	1
600639	2014	3100	310000	1	-8.24106	0.000264	1e-08	0.0012192	-0.0142427	-0.162143	0.041723	1.06497	1.98946	1	0	8e-06	44.44	23.2422	2.19722	0.17897	0	11.4863	2.03311	2671.05	49.122	0.4382	0	-0.0187307	-0.196012	0.0333608	-2.73419	-0.121981	0.0302789	32.414	0.0718964	7350.96	-0.00753088	1
600639	2015	3100	310000	1	-7.7886	0.000414	2.13e-08	0.0009082	0.0684045	-0.077762	0.026637	0.948338	1.59034	1	0	7e-06	44.44	23.5969	2.19722	0.13025	0	11.5502	2.125	2694.29	53.3273	0.493652	0	-0.0182697	-0.196012	0.0888128	1.47111	-0.121981	0.0307399	29.1478	1e-08	7354.61	-0.00753088	1
600639	2016	3100	310000	1	-8.26919	0.000256	2.51e-08	0.0015349	0.0027526	0.144488	0.033944	0.889189	1.45419	1	0	7e-06	50	23.6215	2.07944	0.157332	0	11.6662	1.91582	2706.22	53.1999	0.493652	0	-0.0219532	-0.196012	0.0888128	1.34371	-0.121981	0.0270564	24.0629	2.13e-08	7358.26	-0.00753088	1
600639	2017	3100	310000	1	-7.689	0.000458	4.47e-08	0.001055	0.0065791	0.579799	0.035859	0.632969	1.31277	1	0	7e-06	44.44	23.7429	2.19722	0.147245	0	11.7491	1.99748	2728.76	57.808	0.493652	0	-0.0254489	-0.196012	0.0888128	5.95181	-0.121981	0.0235607	22.1316	2.51e-08	7361.91	-0.00753088	1
600639	2018	3100	310000	1	-7.82591	0.000399	-1.12e-08	-1.12e-08	0.0472	2.85772	0.047863	0.795461	1.12707	1	0	7e-06	50	23.7362	2.07944	0.168079	0	11.8129	2.06757	2739.26	57.8084	0.493652	0	-0.0248048	-0.196012	0.0888128	5.95221	-0.121981	0.0242048	27.9056	4.47e-08	7365.56	-0.00753088	0
600639	2019	3100	310000	1	-7.69877	0.000453	-4.49e-08	-4.14e-08	0.0600082	1.45126	0.043919	1.11882	1.12566	1	0	9e-06	44.44	23.9262	2.19722	0.160721	0	11.9658	1.93479	2748.93	57.8084	0.493652	0.106859	-0.0323761	-0.196012	0.0888128	5.95221	-0.0151224	0.0166335	27.769	-1.12e-08	7369.21	-0.00753089	0
600639	2020	3100	310000	1	-7.83575	0.000395	9.14e-09	9.14e-09	-0.0327433	1.96989	0.036651	1.11861	1.03968	1	0	7e-06	50	24.1255	2.07944	0.177996	0	11.9563	2.01522	2608.68	55.7571	0.493652	0.0858905	-0.0268627	-0.196012	0.0888128	3.90091	-0.0360908	0.0221469	28.2372	-4.49e-08	7372.86	-0.00753088	1
600639	2021	3100	310000	1	-7.76327	0.000425	0.162813	0.162813	0.177505	4.27724	0.047349	0.96562	0.9975	1	0	7e-06	57.14	24.2279	1.94591	0.126463	0	12.0645	2.04235	2615.95	52.748	0.493652	0.186204	-0.0247844	-0.0331989	0.0888128	0.89181	0.0642225	0.0242252	42.6688	9.14e-09	7376.51	-3.65907e-05	1
600639	2022	3100	310000	1	-7.96087	0.000349	0.0682609	0.0682609	0.142538	2.32116	0.044931	1.3518	0.881427	1	0	7e-06	50	24.2656	2.07944	0.332727	0	12.1002	2.16094	2636.69	52.3835	0.493652	0.1324	-0.0165291	-0.127751	0.0888128	0.52731	0.010419	0.0324805	43.8445	0.162813	7380.16	-0.00208493	1
600639	2023	3100	310000	1	-7.95883	0.000349	-7.4e-09	-7.4e-09	0.114484	1.32536	0.045205	2.09223	0.82864	1	0	7e-06	44.44	24.4067	2.19722	0.483459	0	12.1564	2.24288	2636.27	51.9808	0.493652	0.184761	-0.0128704	-0.196012	0.0888128	0.12461	0.0627801	0.0361392	35.9963	0.0682609	7383.81	-0.00753088	0
600641	2009	3100	310000	0	-9.28672	9.3e-05	1.06599	1.06599	0.979623	-0.508937	0.05435	4.43403	1.949	0	0	0.000963	33.33	22.3834	2.19722	0.399168	0	11.2771	1.97283	2043.27	51.7276	0.505446	0	-0.0101056	0.869981	0.100607	-0.12859	-0.121981	0.038904	38.4074		7332.71	0.658461	1
600641	2010	3100	310000	0	-7.46949	0.00057	0.418065	0.418159	0.704889	1.21396	0.038001	4.60743	1.4186	0	0	0.000663	33.33	22.6131	2.19722	0.69063	0	11.2395	1.98964	2030.2	51.2175	0.505446		-0.0127969	0.222053	0.100607	-0.63869		0.0362126	30.6271	1.06599	7336.36	0.0109489	1
600641	2011	3100	310000	0	-7.19379	0.000751	-2.11e-08	-2.11e-08	0.0100342	0.024582	0.017038	2.58936	1.15594	0	0	0.000552	33.33	22.6352	2.19722	0.768591	0	11.3213	1.93777	2040.35	51.2412	0.505446	0	-0.0131048	-0.196012	0.100607	-0.61499	-0.121981	0.0359048	27.6435	0.418065	7340.01	-0.00753088	0
600641	2012	3100	310000	1	-7.65982	0.000471	0.0070797	0.0072108	-0.006181	7.46999	0.015385	3.41147	1.10746	0	0	0.000552	33.33	22.6908	2.19722	0.844152	0	11.3548	1.80787	2646.57	52.1187	0.505446	0	-0.016636	-0.188932	0.100607	0.26251	-0.121981	0.0323736	16.0716	-2.11e-08	7343.66	-0.00674398	1
600641	2013	3100	310000	1	-7.65901	0.000472	-2.34e-08	0.0001153	-0.0573547	0.471707	0.024315	2.15989	1.08586	0	0	0.000552	33.33	22.8054	2.19722	0.826999	0	11.4086	2.0534	2659.04	51.2613	0.505446	0	-0.0156608	-0.196012	0.100607	-0.59489	-0.121981	0.0333488	26.5365	0.0070797	7347.31	-0.00753088	0
600641	2014	3100	310000	1	-9.41811	8.1e-05	-2.35e-09	-2.35e-09	-0.0451507	2.40959	0.067097	2.8356	1.16705	0	0	0.000507	33.33	22.6975	2.19722	0.856355	0	11.4863	2.03311	2671.05	52.5305	0.505446	0.179025	-0.00914854	-0.196012	0.100607	0.67431	0.0570433	0.039861	32.414	-2.34e-08	7350.96	-0.00753088	0
600641	2015	3100	310000	1	-9.70376	6.1e-05	-0.028358	-0.0280883	-0.148297	1.78536	0.039061	2.41978	2.30199	0	0	0.000507	33.33	22.6327	2.19722	0.760918	0	11.5502	2.125	2694.29	55.4479	0.281582	0.210228	-0.00960696	-0.22437	-0.123257	3.59171	0.0882468	0.0394026	29.1478	-2.35e-09	7354.61	-0.0112952	0
600641	2016	3100	310000	1	-10.7051	2.2e-05	0.0681822	0.0682428	-0.330443	0.96421	0.092994	2.21607	1.72066	0	0	0.000507	33.33	22.7738	2.19722	0.475304	0	11.6662	1.91582	2706.22	52.9075	0.281582	0.175028	-0.0116074	-0.127829	-0.123257	1.05131	0.0530463	0.0374022	24.0629	-0.028358	7358.26	-0.00208878	1
600641	2017	3100	310000	1	-11.3165	1.2e-05	-0.220159	-0.220122	-0.678671	1.48814	0.125054	2.81328	1.55936	0	0	0.000308	37.5	22.8997	2.07944	0.244927	0	11.7491	1.99748	2728.76	50.5446	0.281582	0.0772348	-0.00727367	-0.41617	-0.123257	-1.31159	-0.0447465	0.0417359	22.1316	0.0681822	7361.91	-0.0720798	0
600641	2018	3100	310000	1	-11.5655	9e-06	-0.157012	-0.157134	-0.5661	0.059125	0.121395	3.8417	1.1422	0	0	0.000308	37.5	22.8041	2.07944	0.169871	0	11.8129	2.06757	2739.26	48.6839	0.281582	0.15805	-0.01015	-0.353024	-0.123257	-3.17229	0.0360688	0.0388596	27.9056	-0.220159	7365.56	-0.043996	0
600641	2019	3100	310000	0	-11.5655	7e-06	-2.84e-09	0.0002163	0.0047697	-0.166491	0.078773	6.13135	2.21875	0	0	0.000308	33.33	22.7092	2.19722	0.13255	0	11.9658	1.93479	2748.93	48.6839	0.281582	0.220674	-0.0142252	-0.196012	-0.123257	-3.17229	0.0986922	0.0347844	27.769	-0.157012	7369.21	-0.00753088	0
600641	2020	3100	310000	0	-11.5655	9e-06	0.0013629	0.0014478	0.0012486	3.1236	0.038242	5.79899	2.63974	0	0	0.000311	33.33	22.7664	2.19722	0.10085	0	11.9563	2.01522	2608.68	48.429	0.284363	0.258979	-0.0289103	-0.194649	-0.120476	-3.42719	0.136998	0.0200992	28.2372	-2.84e-09	7372.86	-0.00737488	1
600641	2021	3100	310000	0	-11.2726	1.3e-05	1.42e-09	0.0004526	0.0020387	5.25375	0.041121	5.15432	3.58906	0	0	0.000311	33.33	22.9389	2.19722	0.0770234	0	12.0645	2.04235	2615.95	46.6767	0.284363	0.329536	-0.0181046	-0.196012	-0.120476	-5.17949	0.207554	0.030905	42.6688	0.0013629	7376.51	-0.00753088	1
600641	2022	3100	310000	0	-10.2319	3.6e-05	-5.95e-09	-5.95e-09	0.01633	9.79546	0.039613	6.13135	1.8625	0	0	0.000311	33.33	23.0018	2.19722	0.0922363	0	12.1002	2.16094	2636.69	43.4447	0.284363	0.295964	-0.012298	-0.196012	-0.120476	-8.41149	0.173983	0.0367116	43.8445	1.42e-09	7380.16	-0.00753088	0
600641	2023	3100	310000	0	-9.49016	7.6e-05	-0.0122166	-0.0122389	0.0675933	-0.455933	0.007925	5.12942	1.68539	0	0	0.00032	33.33	23.0828	2.19722	0.104154	0	12.1564	2.24288	2636.27	37.2288	0.242705	0	-0.0140266	-0.208228	-0.162134	-14.6274	-0.121981	0.0349829	35.9963	-5.95e-09	7383.81	-0.00902857	0
600649	2009	3100	310000	0	-8.98435	0.000125	0.0259862	0.0311441	0.0682289	1.1399	0.038793	2.49468	1.42427	1	0	0	33.33	23.7307	2.19722	0.402289	0	11.2771	1.97283	2043.27	60.3307	0.556146	0	-0.00497967	-0.170025	0.151307	8.47451	-0.121981	0.0440299	38.4074		7332.71	-0.00491521	1
600649	2010	3100	310000	1	-8.5379	0.000196	3.73e-08	3.73e-08	-0.0204659	-0.498552	0.033619	1.81354	1.0988	1	0	0	36.36	23.9846	2.3979	0.458535	0	11.2395	1.98964	2030.2	58.5249	0.556146	0	-0.00741881	-0.196012	0.151307	6.66871	-0.121981	0.0415908	30.6271	0.0259862	7336.36	-0.00753088	1
600649	2011	3100	310000	1	-8.81286	0.000149	0.0435028	0.0447136	0.018261	0.038535	0.041415	2.07473	1.01393	1	0	0	45.45	24.0366	2.3979	0.501112	0	11.3213	1.93777	2040.35	58.5257	0.556146	0	-0.00663137	-0.152509	0.151307	6.66951	-0.121981	0.0423782	27.6435	3.73e-08	7340.01	-0.0035472	1
600649	2012	3100	310000	0	-8.50997	0.000201	0.145966	0.145966	0.175499	-0.552375	0.046601	1.56558	1.059	1	0	0	45.45	24.1113	2.3979	0.451657	0	11.3548	1.80787	2646.57	58.2943	0.556146	0	-0.00949407	-0.0500458	0.151307	6.43811	-0.121981	0.0395155	16.0716	0.0435028	7343.66	-0.000125344	1
600649	2013	3100	310000	1	-8.43565	0.000217	0.372306	0.372357	0.367098	0.376095	0.041587	1.70527	1.27614	1	0	0	57.14	24.2613	2.07944	0.458483	0	11.4086	2.0534	2659.04	58.4262	0.556146	0	-0.0114125	0.176295	0.151307	6.57001	-0.121981	0.0375971	26.5365	0.145966	7347.31	0.00547922	1
600649	2014	3100	310000	0	-8.35108	0.000236	-2.21e-10	0.000125	-0.0222747	0.733217	0.047844	1.52129	1.18001	1	1	0	45.45	24.4519	2.3979	0.469601	0	11.4863	2.03311	2671.05	57.4223	0.456146	0.252662	-0.0119709	-0.196012	0.0513068	5.56611	0.130681	0.0370387	32.414	0.372306	7350.96	-0.00753088	0
600649	2015	3100	310000	1	-9.48473	7.6e-05	0.09109	0.0911578	0.0858026	4.82919	0.082722	2.01918	2.10754	1	1	0	40	24.5033	2.30259	0.380585	0	11.5502	2.125	2694.29	57.422	0.456146	0.0701873	-0.00873458	-0.104922	0.0513068	5.56581	-0.051794	0.040275	29.1478	-2.21e-10	7354.61	-0.00115504	1
600649	2016	3100	310000	1	-9.31339	9e-05	0.197046	0.197046	0.2237	-0.18452	0.048865	2.55343	1.90582	1	0	0	44.44	24.521	2.19722	0.318794	0	11.6662	1.91582	2706.22	56.6124	0.464631	0.122507	-0.0114838	0.00103412	0.0597918	4.75621	0.000525489	0.0375257	24.0629	0.09109	7358.26	1.1059e-09	1
600649	2017	3100	310000	1	-9.13187	0.000108	-1.77e-08	-1.77e-08	-0.0062501	3.69733	0.046773	2.41356	1.04833	1	0	0	33.33	24.3548	2.19722	0.544356	0	11.7491	1.99748	2728.76	59.0002	0.464631	0	-0.0101323	-0.196012	0.0597918	7.14401	-0.121981	0.0388773	22.1316	0.197046	7361.91	-0.00753088	0
600649	2018	3100	310000	1	-9.07788	0.000114	-1.25e-08	1.69e-06	0.0101182	0.340582	0.031863	2.4973	0.839332	1	0	0	37.5	24.3266	2.07944	0.568591	0	11.8129	2.06757	2739.26	60.4193	0.464631	0	-0.0125783	-0.196012	0.0597918	8.56311	-0.121981	0.0364313	27.9056	-1.77e-08	7365.56	-0.00753088	0
600649	2019	3100	310000	1	-8.28595	0.000252	-9.82e-09	5.72e-08	0.0760274	4.59694	0.016015	3.12591	0.855231	1	0	0	33.33	24.4078	2.19722	0.611865	0	11.9658	1.93479	2748.93	58.1963	0.464631	0	-0.0169271	-0.196012	0.0597918	6.34011	-0.121981	0.0320825	27.769	-1.25e-08	7369.21	-0.00753088	0
600649	2020	3100	310000	1	-8.07557	0.000311	-1.99e-08	2.53e-06	-0.0005877	44.8054	0.012505	1.89773	0.876247	1	0	0	33.33	24.8427	2.19722	0.407186	0	11.9563	2.01522	2608.68	57.3168	0.464631	0	-0.0302972	-0.196012	0.0597918	5.46061	-0.121981	0.0187124	28.2372	-9.82e-09	7372.86	-0.00753088	0
600649	2021	3100	310000	0	-7.48484	0.000561	-0.205101	-0.209445	-0.209732	6.85848	0.013023	2.12481	0.827769	1	0	0	33.33	24.9559	2.19722	0.722705	0	12.0645	2.04235	2615.95	53.9826	0.464631	0	-0.0176488	-0.401113	0.0597918	2.12641	-0.121981	0.0313608	42.6688	-1.99e-08	7376.51	-0.0645357	0
600649	2022	3100	310000	0	-7.6272	0.000487	1.8163	1.82003	1.76323	2.02614	0.010983	4.03275	0.838583	1	0	0	37.5	24.9906	2.07944	0.684638	0	12.1002	2.16094	2636.69	53.8687	0.464631	0	-0.018396	1.62029	0.0597918	2.01251	-0.121981	0.0306136	43.8445	-0.205101	7380.16	4.25381	1
600649	2023	3100	310000	0	-7.5975	0.000501	0.507299	0.507299	0.494534	1.70896	0.004462	2.92137	0.843061	1	0	0	33.33	25.0793	2.19722	0.635195	0	12.1564	2.24288	2636.27	54.8076	0.464631	0	-0.0203728	0.311287	0.0597918	2.95141	-0.121981	0.0286368	35.9963	1.8163	7383.81	0.0301637	1
600657	2009	1100	110000	0	-8.84717	0.000144	0.187046	0.185884	-0.647489	7.97793	0.063077	1.98161	1.3222	1	0	0	33.33	23.1885	2.19722	0.533946	0	11.1627	2.00485	584.442	67.8864	0.547491	0.821877	-0.00787252	-0.0089654	0.142652	16.0302	0.699896	0.0411371	34.1889		3495.23	-7.20625e-07	1
600657	2010	1100	110000	0	-7.83903	0.000394	0.152724	0.152724	0.150696	4.70196	0.032273	2.08701	1.0718	1	0	0	33.33	23.3579	2.19722	0.617772	0	11.2378	1.99631	580.735	67.8864	0.547491	0.776121	-0.0111402	-0.0432873	0.142652	16.0302	0.65414	0.0378694	56.0285	0.187046	3496.97	-8.11112e-05	1
600657	2011	1100	110000	1	-8.40979	0.000223	0.0546343	0.0546343	0.0483452	7.17159	0.04124	2.55358	0.931056	1	0	0	30	23.4367	2.07944	0.655737	0	11.3103	1.95615	583.623	67.8864	0.547491	0.80525	-0.00854135	-0.141377	0.142652	16.0302	0.683269	0.0404682	51.7402	0.152724	3498.71	-0.00282579	1
600657	2012	1100	110000	1	-7.57843	0.000511	0.0152506	0.0152506	0.117813	9.73333	0.035143	2.25801	0.965382	1	0	0	33.33	23.697	2.19722	0.682396	0	11.3791	1.9306	790.672	67.1903	0.547491	0.830464	-0.0114161	-0.180761	0.142652	15.3341	0.708483	0.0375935	19.8029	0.0546343	3500.45	-0.00590629	1
600657	2013	1100	110000	1	-7.33557	0.000652	0.322262	0.322262	0.440876	5.58795	0.030133	2.36868	0.889918	1	0	0	33.33	23.9183	2.19722	0.712816	0	11.4427	1.96002	794.439	64.3118	0.547491	0.130287	-0.0163097	0.12625	0.142652	12.4556	0.00830564	0.0326998	48.6764	0.0152506	3502.19	0.00201233	1
600657	2014	1100	110000	1	-6.83513	0.001074	-0.540436	-0.54241	-0.874034	7.16453	0.02018	2.16514	1.11155	1	0	0	33.33	24.3533	2.19722	0.799909	0	11.5129	1.98986	798.036	62.7033	0.547491	0	-0.0171361	-0.736447	0.142652	10.8471	-0.121981	0.0318735	50.3482	0.322262	3503.93	-0.399416	0
600657	2015	1100	110000	1	-6.74844	0.001171	0.237184	0.236684	0.0557489	5.89161	0.015574	1.95797	1.03543	1	0	0	33.33	24.678	2.19722	0.6079	0	11.5759	2.1227	804.98	59.7926	0.508127	0	-0.0200254	0.0411725	0.103288	7.93641	-0.121981	0.0289842	43.6037	-0.540436	3505.67	6.97948e-05	1
600657	2016	1100	110000	1	-6.87908	0.001028	-0.0796142	-0.0812297	-0.493239	4.23106	0.013096	2.30707	0.999696	1	0	0	33.33	24.8996	2.19722	0.700405	0	11.6801	2.20572	808.546	59.7926	0.508127	0	-0.0248814	-0.275626	0.103288	7.93641	-0.121981	0.0241282	17.9064	0.237184	3507.41	-0.0209392	0
600657	2017	1100	110000	1	-7.32094	0.000661	0.309071	0.309327	0.114144	0.672848	0.014804	1.92698	0.978295	1	1	0	37.5	24.9993	2.07944	0.532371	0	11.7675	2.26245	812.048	59.7926	0.508127	0	-0.0290826	0.11306	0.103288	7.93641	-0.121981	0.019927	51.4846	-0.0796142	3509.15	0.00144519	1
600657	2018	1100	110000	1	-7.71089	0.000448	0.0406463	0.0407615	0.006104	1.13603	0.024726	1.66108	0.949087	1	1	0	33.33	25.3432	2.19722	0.616194	0	11.8509	2.32466	815.164	73.7106	0.279314	0.0439335	-0.0212892	-0.155365	-0.125525	21.8544	-0.0780479	0.0277204	29.0865	0.309071	3510.89	-0.00375027	1
600657	2019	1100	110000	0	-7.65283	0.000474	0.0644264	0.0645688	0.0184824	2.28849	0.025923	1.62174	0.93831	1	1	0	40	25.3144	2.30259	0.606854	0	12.009	2.08012	818.065	77.2256	0.550896	0.0517928	-0.0238527	-0.131585	0.146057	25.3694	-0.0701885	0.0251569	30.3964	0.0406463	3512.63	-0.00227836	1
600657	2020	1100	110000	0	-7.65724	0.000472	0.100757	0.100905	0.0733068	5.75394	0.018503	1.62338	0.928226	1	0	0	40	25.2695	2.30259	0.520865	0	12.013	2.24456	820.841	77.6212	0.550896	0.0572496	-0.019574	-0.0952542	0.146057	25.765	-0.0647317	0.0294355	32.2433	0.0644264	3514.37	-0.000864275	1
600657	2021	1100	110000	1	-7.56668	0.000517	0.149027	0.149154	0.150445	3.33716	0.00972	1.83163	0.883846	1	0	0	40	25.1883	2.30259	0.51552	0	12.1226	2.13751	823.126	76.8866	0.550896	0.0682021	-0.0221735	-0.0469845	0.146057	25.0304	-0.0537792	0.0268361	40.8281	0.100758	3516.11	-0.00010372	1
600657	2022	1100	110000	1	-7.60226	0.000499	0.459602	0.459955	0.459379	0.565326	0.006505	1.81415	0.881929	1	0	0	36.36	25.2052	2.3979	0.447416	0	12.1564	2.29499	830.569	76.2971	0.544532	0.103731	-0.0230362	0.26359	0.139693	24.4409	-0.0182508	0.0259733	31.1972	0.149027	3517.85	0.0183142	1
600657	2023	1100	110000	1	-7.803	0.000408	0.117133	0.117421	0.122735	6.57364	0.00728	2.1673	0.818119	1	0	0	36.36	25.1379	2.3979	0.432195	0	12.2075	2.48169	832.05	76.2971	0.544532	0.0744843	-0.0204586	-0.0788787	0.139693	24.4409	-0.0474971	0.028551	36.6125	0.459602	3519.59	-0.000490771	1
600658	2009	1100	110000	1	-8.86147	0.000142	0.186143	0.186143	0.211599	17.9734	0.118325	1.74987	1.60376	1	0	0	42.86	21.7093	1.94591	0.517749	1	11.1627	2.00485	584.442	74.0342	0.69985	0.260191	-0.00465536	-0.00986818	0.295011	22.178	0.138209	0.0443542	34.1889		3495.23	-9.60972e-07	1
600658	2010	1100	110000	0	-9.45991	7.8e-05	0.252423	0.252423	0.17432	0.203861	0.113919	1.78521	1.41425	1	0	0	42.86	21.8881	1.94591	0.412257	0	11.2378	1.99631	580.735	73.6837	0.69985	0.173837	-0.00915825	0.0564109	0.295011	21.8275	0.0518553	0.0398513	56.0285	0.186144	3496.97	0.00017951	1
600658	2011	1100	110000	0	-8.86155	0.000142	0.0536201	0.0536201	0.0362594	1.72137	0.091362	1.92454	1.15484	1	0	0	42.86	21.9526	1.94591	0.40876	0	11.3103	1.95615	583.623	73.6526	0.69985	0.12427	-0.00892138	-0.142392	0.295011	21.7964	0.00228864	0.0400882	51.7402	0.252423	3498.71	-0.00288704	1
600658	2012	1100	110000	1	-9.49254	7.5e-05	0.0633238	0.0633238	0.0479588	15.3246	0.106167	1.99821	1.53607	1	0	0	42.86	22.1121	1.94591	0.334996	0	11.3791	1.9306	790.672	74.6064	0.69985	0.355273	-0.00923777	-0.132688	0.295011	22.7502	0.233291	0.0397718	19.8029	0.0536201	3500.45	-0.00233611	1
600658	2013	1100	110000	1	-10.0577	4.3e-05	-0.041474	-0.041474	0.0725291	-0.791358	0.125054	2.68454	2.04672	1	0	0	42.86	22.0945	1.94591	0.274386	0	11.4427	1.96002	794.439	73.1962	0.69985	0.33854	-0.00831139	-0.237486	0.295011	21.34	0.216558	0.0406982	48.6764	0.0633238	3502.19	-0.0133941	0
600658	2014	1100	110000	1	-10.5301	2.7e-05	0.0409474	0.0409474	0.0263714	1.82925	0.112458	2.7301	1.87532	1	0	0	42.86	22.1849	1.94591	0.221965	0	11.5129	1.98986	798.036	69.7562	0.661486	0.368164	-0.0102574	-0.155064	0.256647	17.9	0.246183	0.0387522	50.3482	-0.041474	3503.93	-0.00372851	1
600658	2015	1100	110000	0	-10.2645	3.5e-05	0.16602	0.16602	0.161219	1.46054	0.098406	2.42248	1.88454	1	0	0	42.86	22.3753	1.94591	0.270754	0	11.5759	2.1227	804.98	65.8939	0.626497	0.258723	-0.0101157	-0.029992	0.221658	14.0377	0.136742	0.0388939	43.6037	0.0409474	3505.67	-2.69783e-05	1
600658	2016	1100	110000	1	-9.43993	7.9e-05	-7.71e-09	-7.71e-09	0.0434542	6.28325	0.046685	3.47269	1.36215	1	0	0	42.86	22.9221	1.94591	0.252444	0	11.6801	2.20572	808.546	59.1652	0.454862	0.0717557	-0.014614	-0.196012	0.0500228	7.30901	-0.0502256	0.0343956	17.9064	0.16602	3507.41	-0.00753088	0
600658	2017	1100	110000	1	-9.43958	8e-05	-2.17e-09	-2.17e-09	-0.0115981	2.25409	0.045096	3.30582	1.20935	1	0	0	50	23.1498	1.79176	0.304082	0	11.7675	2.26245	812.048	59.1652	0.454862	0.348089	-0.0183398	-0.196012	0.0500228	7.30901	0.226108	0.0306698	51.4846	-7.71e-09	3509.15	-0.00753088	0
600658	2018	1100	110000	0	-7.50797	0.000548	-0.261249	-0.261249	-0.0373483	3.36338	0.028368	3.09362	0.996857	1	0	0	42.86	23.3611	1.94591	0.457194	0	11.8509	2.32466	815.164	59.1652	0.454862	0.190524	-0.0241802	-0.457261	0.0500228	7.30901	0.0685432	0.0248294	29.0865	-2.17e-09	3510.89	-0.0956075	0
600658	2019	1100	110000	0	-7.8413	0.000393	-5.8e-09	-5.8e-09	0.100611	0.950418	0.023798	2.98722	0.934518	1	0	0	42.86	23.3772	1.94591	0.569681	0	12.009	2.08012	818.065	58.5106	0.454862	0.180551	-0.0258374	-0.196012	0.0500228	6.65441	0.05857	0.0231722	30.3964	-0.261249	3512.63	-0.00753088	0
600658	2020	1100	110000	1	-8.31562	0.000245	0.0520469	0.0520469	0.0384725	0.314385	0.030639	2.23971	0.931841	1	0	0	42.86	23.603	1.94591	0.501141	0	12.013	2.24456	820.841	56.6409	0.454862	0.213654	-0.0223577	-0.143965	0.0500228	4.78471	0.0916727	0.0266519	32.2433	-5.8e-09	3514.37	-0.00298379	1
600658	2021	1100	110000	0	-7.24065	0.000716	-3.94e-08	-3.94e-08	-0.0548794	3.7534	0.003596	1.63468	0.877044	1	0	0	50	23.7902	1.79176	0.486265	0	12.1226	2.13751	823.126	56.6409	0.454862	0.13569	-0.0276869	-0.196012	0.0500228	4.78471	0.013709	0.0213227	40.8281	0.0520469	3516.11	-0.00753089	0
600658	2022	1100	110000	0	-7.77379	0.00042	-3.73e-08	-3.73e-08	0.029227	10.4462	0.028359	1.30736	0.833628	1	0	0	50	23.7719	1.79176	0.417569	0	12.1564	2.29499	830.569	55.4014	0.454862	0.0614989	-0.0237849	-0.196012	0.0500228	3.54521	-0.0604825	0.0252247	31.1972	-3.94e-08	3517.85	-0.00753089	0
600658	2023	1100	110000	1	-7.04366	0.000872	-0.164891	-0.164891	-0.0725869	-0.166741	-0.00816	2.25269	0.857796	0	0	0	42.86	23.6831	1.94591	0.397947	0	12.2075	2.48169	832.05	51.4129	0.454862	0	-0.0745095	-0.360903	0.0500228	-0.44329	-0.121981	-0.0254999	36.6125	-3.73e-08	3519.59	-0.0470079	0
600663	2009	3100	310000	1	-9.08008	0.000114	10.6841	10.756	11.593	1.47442	0.101619	1.3785	2.53347	1	0	1.8e-05	44.44	23.6915	2.19722	0.482403	0	11.2771	1.97283	2043.27	63.1217	0.576413		-0.00403082	10.488	0.171574	11.2655		0.0449788	38.4074		7332.71	1153.68	1
600663	2010	3100	310000	1	-8.00897	0.000332	2.92488	2.94567	3.09912	-0.081356	0.051747	1.276	1.69135	1	0	3e-06	44.44	23.8816	2.19722	0.416532	0	11.2395	1.98964	2030.2	63.1653	0.576413	0	-0.00771058	2.72887	0.171574	11.3091	-0.121981	0.041299	30.6271	10.6841	7336.36	20.3212	1
600663	2011	3100	310000	1	-8.12065	0.000297	-2e-08	0.0004014	-0.0467788	0.596568	0.035538	1.10913	1.19805	1	0	1.8e-05	44.44	24.0443	2.19722	0.457235	0	11.3213	1.93777	2040.35	63.1129	0.576413	0	-0.00835061	-0.196012	0.171574	11.2567	-0.121981	0.040659	27.6435	2.92488	7340.01	-0.00753088	0
600663	2012	3100	310000	1	-8.08323	0.000309	0.139826	0.140808	0.121262	0.368023	0.035925	1.13326	1.22714	1	0	3.6e-05	50	24.1502	2.07944	0.496013	0	11.3548	1.80787	2646.57	63.0171	0.576413	0	-0.00914884	-0.0561854	0.171574	11.1609	-0.121981	0.0398608	16.0716	-2e-08	7343.66	-0.000177366	1
600663	2013	3100	310000	1	-7.98283	0.000341	0.170044	0.170649	0.152677	1.50237	0.040584	1.22751	1.33487	1	0	4.5e-05	44.44	24.3749	2.19722	0.538984	0	11.4086	2.0534	2659.04	62.9871	0.576413	0	-0.0103029	-0.0259675	0.171574	11.1309	-0.121981	0.0387067	26.5365	0.139826	7347.31	-1.75101e-05	1
600663	2014	3100	310000	1	-7.34595	0.000645	-3.12e-08	0.0005612	-0.0012248	0.308634	0.038308	0.840557	1.96107	1	0	4.1e-05	37.5	24.5436	2.07944	0.262134	0	11.4863	2.03311	2671.05	61.5297	0.566914	0	-0.0180315	-0.196012	0.162075	9.67351	-0.121981	0.0309781	32.414	0.170044	7350.96	-0.00753089	0
600663	2015	3100	310000	1	-7.18518	0.000757	-1.03e-08	0.0004583	-0.0299203	-0.186005	0.040457	0.460695	2.24552	1	0	6.2e-05	44.44	24.6831	2.19722	0.191571	0	11.5502	2.125	2694.29	60.1469	0.564178	0	-0.0191524	-0.196012	0.159339	8.29071	-0.121981	0.0298572	29.1478	-3.12e-08	7354.61	-0.00753088	0
600663	2016	3100	310000	1	-7.08449	0.000837	-2.71e-08	0.0004562	0.0661559	1.10835	0.040953	0.78876	1.54026	1	0	8.2e-05	44.44	25.1031	2.19722	0.114909	0	11.6662	1.91582	2706.22	60.2188	0.564178	0	-0.0273018	-0.196012	0.159339	8.36261	-0.121981	0.0217077	24.0629	-1.03e-08	7358.26	-0.00753088	0
600663	2017	3100	310000	1	-7.03169	0.000883	0.167093	0.168184	0.221819	0.184105	0.045275	0.980485	1.43092	1	0	7.8e-05	50	25.1199	2.07944	0.26473	0	11.7491	1.99748	2728.76	63.1498	0.564178	0	-0.0240603	-0.0289187	0.159339	11.2936	-0.121981	0.0249493	22.1316	-2.71e-08	7361.91	-2.41844e-05	1
600663	2018	3100	310000	1	-7.66464	0.000469	0.187381	0.189035	0.177289	1.07044	0.052553	1.04869	1.21752	1	1	0.000103	44.44	25.0814	2.19722	0.270229	0	11.8129	2.06757	2739.26	62.3611	0.564178	0.333013	-0.0225016	-0.00863118	0.159339	10.5049	0.211032	0.026508	27.9056	0.167093	7365.56	-6.42999e-07	1
600663	2019	3100	310000	1	-7.70285	0.000451	0.0848085	0.085318	0.10386	0.872451	0.054332	0.911958	1.19685	1	1	0.000131	50	25.239	2.07944	0.268609	0	11.9658	1.93479	2748.93	62.3611	0.564178	0.286681	-0.0238353	-0.111203	0.159339	10.5049	0.1647	0.0251743	27.769	0.18738	7369.21	-0.00137515	1
600663	2020	3100	310000	1	-7.79835	0.00041	0.14176	0.142287	0.173884	1.7839	0.049464	1.00692	1.03184	1	1	0.000184	44.44	25.3419	2.19722	0.301695	0	11.9563	2.01522	2608.68	62.2682	0.564178	0.231581	-0.0166532	-0.0542518	0.159339	10.412	0.1096	0.0323563	28.2372	0.0848085	7372.86	-0.000159677	1
600663	2021	3100	310000	1	-7.81628	0.000403	1.07215	1.07878	1.23971	1.78946	0.041488	1.00803	0.998579	1	1	0.000274	50	25.5182	2.07944	0.25803	0	12.0645	2.04235	2615.95	60.3067	0.564178	0.175561	-0.0176511	0.876135	0.159339	8.45051	0.0535792	0.0313585	42.6688	0.14176	7376.51	0.672531	1
600663	2022	3100	310000	1	-7.24484	0.000713	-3.09909	-3.12024	-3.32439	1.99613	0.011623	1.10212	0.976986	1	1	0.000307	57.14	25.5571	1.94591	0.28424	0	12.1002	2.16094	2636.69	60.0811	0.564178	0.125342	-0.0207219	-3.2951	0.159339	8.22491	0.00336104	0.0282877	43.8445	1.07215	7380.16	-35.7773	0
600663	2023	3100	310000	1	-7.77632	0.000419	2.21922	2.2326	2.47285	1.69125	0.010129	1.08893	0.931849	0	1	0.000185	44.44	25.8131	2.19722	0.36773	0	12.1564	2.24288	2636.27	67.2028	0.641657	0	-0.0175596	2.0232	0.236818	15.3466	-0.121981	0.03145	35.9963	-3.09909	7383.81	8.2817	1
600665	2009	3100	310000	1	-7.13902	0.000793	0.0437493	0.0440781	-0.139487	0.18891	0.031121	1.47034	1.50293	1	0	5e-06	36.36	22.5555	2.3979	0.579587	0	11.2771	1.97283	2043.27	57.5037	0.565151	0	-0.0128962	-0.152262	0.160312	5.64751	-0.121981	0.0361133	38.4074		7332.71	-0.00353002	1
600665	2010	3100	310000	1	-6.23437	0.001957	0.0207076	0.0211078	0.0676989	9.06173	0.025276	1.62351	1.20734	1	0	5e-06	36.36	22.7644	2.3979	0.531798	0	11.2395	1.98964	2030.2	61.3441	0.565151	0	-0.0205857	-0.175304	0.160312	9.48791	-0.121981	0.0284239	30.6271	0.0437493	7336.36	-0.00538736	1
600665	2011	3100	310000	1	-6.66535	0.001273	0.0200636	0.0206312	0.0239218	0.343019	0.029817	1.57321	1.04413	1	0	5e-06	36.36	22.8572	2.3979	0.577657	0	11.3213	1.93777	2040.35	61.3431	0.565151	0	-0.0172575	-0.175948	0.160312	9.48691	-0.121981	0.0317521	27.6435	0.0207076	7340.01	-0.00544695	1
600665	2012	3100	310000	1	-6.57331	0.001395	0.0236457	0.024216	0.0500863	4.50041	0.027201	1.63079	1.15121	1	0	4e-06	36.36	22.9143	2.3979	0.629693	0	11.3548	1.80787	2646.57	61.4993	0.565151	0	-0.018178	-0.172366	0.160312	9.64311	-0.121981	0.0308315	16.0716	0.0200636	7343.66	-0.005121	1
600665	2013	3100	310000	1	-6.41494	0.001634	6.54e-10	0.0001347	0.0795742	1.9152	0.022893	2.20277	1.03559	1	0	5e-06	36.36	23.1713	2.3979	0.627608	0	11.4086	2.0534	2659.04	57.3097	0.565151	0	-0.0259389	-0.196012	0.160312	5.45351	-0.121981	0.0230707	26.5365	0.0236457	7347.31	-0.00753088	1
600665	2014	3100	310000	0	-6.47282	0.001542	-3.47e-09	1.97e-05	0.0033073	1.07563	0.020642	1.93258	1.17775	1	0	5e-06	36.36	23.3636	2.3979	0.612378	0	11.4863	2.03311	2671.05	57.3789	0.565151	0	-0.0274185	-0.196012	0.160312	5.52271	-0.121981	0.0215911	32.414	6.54e-10	7350.96	-0.00753088	0
600665	2015	3100	310000	1	-6.2062	0.002013	1.54e-08	0.0002678	0.0660777	11.4549	0.01172	2.1583	1.22527	1	0	5e-06	36.36	23.5766	2.3979	0.772903	0	11.5502	2.125	2694.29	57.2426	0.565151	0	-0.0240868	-0.196012	0.160312	5.38641	-0.121981	0.0249228	29.1478	-3.47e-09	7354.61	-0.00753088	1
600665	2016	3100	310000	1	-6.70193	0.001227	0.0167083	0.0168763	-0.0352299	3.0993	0.011855	2.33189	1.08854	1	0	5e-06	36.36	23.6742	2.3979	0.755172	0	11.6662	1.91582	2706.22	59.0889	0.565151	0	-0.0313566	-0.179303	0.160312	7.23271	-0.121981	0.017653	24.0629	1.54e-08	7358.26	-0.00576455	1
600665	2017	3100	310000	1	-6.41345	0.001637	-5.23e-08	0.0003307	-0.0196982	0.549401	0.011602	1.90414	1.02843	1	0	5e-06	36.36	23.7947	2.3979	0.679395	0	11.7491	1.99748	2728.76	57.803	0.565151	0	-0.0463445	-0.196012	0.160312	5.94681	-0.121981	0.00266507	22.1316	0.0167083	7361.91	-0.00753089	0
600665	2018	6101	610000	1	-6.6987	0.001231	-1.09e-08	0.0003382	-0.0256421	0.458758	0.018443	1.82749	0.979402	1	0	5e-06	36.36	23.8019	2.3979	0.748082	0	11.3518	2.36289	618.731	59.9451	0.572319	0	-0.0379531	-0.196012	0.16748	8.08891	-0.121981	0.0110565	85.8781	-5.23e-08	3354	-0.00753088	0
600665	2019	6101	610000	1	-6.51283	0.001482	0.016372	0.0166143	-0.000496	3.38566	0.01422	1.78	0.971643	1	0	0	36.36	24.0889	2.3979	0.735998	0	11.4323	2.3886	620.934	61.9066	0.575151	0	-0.0439588	-0.17964	0.170312	10.0504	-0.121981	0.00505074	108.676	-1.09e-08	3355.66	-0.00579705	1
600665	2020	6101	610000	1	-6.58098	0.001385	0.0256726	0.0258045	-0.037684	5.45105	0.010272	1.68291	0.954764	1	0	5e-06	36.36	24.2483	2.3979	0.66506	0	11.2795	2.5508	628.013	60.7718	0.575151	0	-0.042224	-0.170339	0.170312	8.91561	-0.121981	0.0067856	105.438	0.016372	3357.33	-0.00494246	1
600665	2021	6101	610000	1	-6.29476	0.001843	1.38e-08	0.0001321	0.0030968	3.15499	0.010142	1.38551	0.954796	1	0	5e-06	36.36	24.4435	2.3979	0.643818	0	11.3349	2.72493	629.762	60.0318	0.575151	0	-0.0476826	-0.196012	0.170312	8.17561	-0.121981	0.001327	124.494	0.0256726	3358.99	-0.00753088	1
600665	2022	6101	610000	1	-6.57405	0.001394	2.78e-08	0.0001467	-0.029469	7.04723	0.017382	1.44562	0.951884	1	0	5e-06	36.36	24.4198	2.3979	0.716769	0	11.3942	2.79043	635.457	59.9436	0.575151	0	-0.0407695	-0.196012	0.170312	8.08741	-0.121981	0.00824013	141.274	1.38e-08	3360.65	-0.00753088	1
600665	2023	6101	610000	1	-5.82679	0.002939	0.0390936	0.0399935	0.0541882	15.9078	-0.008641	1.50327	0.959332	0	0	5e-06	36.36	24.2871	2.3979	0.715103	0	11.4309	2.94655	635.151	62.0524	0.575151	0	-0.122782	-0.156918	0.170312	10.1962	-0.121981	-0.0737726	108.833	2.78e-08	3362.31	-0.00386384	1
600675	2009	3100	310000	0	-7.61886	0.000491	0.0683375	0.0683375	0.145202	0.974911	0.056789	2.2438	1.6344	1	0	0.000598	30	23.3469	2.07944	0.584253	0	11.2771	1.97283	2043.27	39.0957	0.361677	0.690303	-0.00820184	-0.127674	-0.0431622	-12.7605	0.568322	0.0408078	38.4074		7332.71	-0.00208118	1
600675	2010	3100	310000	0	-6.55704	0.001418	0.19138	0.19138	0.437097	0.180301	0.037706	2.27277	1.22118	1	0	0.000449	33.33	23.8067	2.19722	0.705721	0	11.2395	1.98964	2030.2	40.0922	0.361677	0.656536	-0.0123808	-0.00463138	-0.0431622	-11.764	0.534554	0.0366288	30.6271	0.0683375	7336.36	-9.93415e-08	1
600675	2011	3100	310000	1	-6.93431	0.000973	0.881185	0.881185	0.924594	0.409457	0.035449	1.81137	0.974528	1	0	0.000449	33.33	23.8964	2.19722	0.763334	0	11.3213	1.93777	2040.35	41.5514	0.361677	0.569729	-0.0105018	0.685174	-0.0431622	-10.3048	0.447748	0.0385078	27.6435	0.19138	7340.01	0.321664	1
600675	2012	3100	310000	1	-7.0978	0.000826	0.9388	0.9388	0.845318	0.71902	0.024988	1.66961	1.06495	1	0	0.000302	36.36	23.9757	2.3979	0.667162	0	11.3548	1.80787	2646.57	39.4634	0.361677	0.628415	-0.0130606	0.742789	-0.0431622	-12.3928	0.506434	0.035949	16.0716	0.881185	7343.66	0.409822	1
600675	2013	3100	310000	0	-6.95413	0.000954	1.8163	1.82003	1.76323	1.81924	0.012999	2.15986	1.07621	1	0	0.000357	36.36	24.3174	2.3979	0.759988	0	11.4086	2.0534	2659.04	38.7133	0.363574	0.605311	-0.0148559	1.62029	-0.0412652	-13.1429	0.48333	0.0341537	26.5365	0.9388	7347.31	4.25381	1
600675	2014	3100	310000	0	-6.14497	0.00214	0.272259	0.272259	0.226156	6.71788	-0.010804	1.75164	1.13375	1	0	0.000411	36.36	24.4323	2.3979	0.749377	0	11.4863	2.03311	2671.05	37.7743	0.363574	0.528809	-0.0601072	0.0762469	-0.0412652	-14.0819	0.406827	-0.0110976	32.414	1.8163	7350.96	0.000443269	1
600675	2015	3100	310000	1	-5.76456	0.003127	0.500295	0.502409	0.14362	1.71524	-0.076488	1.49443	1.28072	1	0	6.3e-05	42.86	24.3238	1.94591	0.701417	1	11.5502	2.125	2694.29	40.6042	0.363574	0.377757	-0.114685	0.304284	-0.0412652	-11.252	0.255775	-0.0656757	29.1478	0.272259	7354.61	0.0281732	1
600675	2017	3100	310000	1	-6.84922	0.001059	0.323816	0.323816	0.167038	0	0.018588	1.51466	1.23234	1	0	8.9e-05	42.86	24.0504	1.94591	0.468027	0	11.7491	1.99748	2728.76	39.7456	0.30376	0.688547	-0.0405065	0.127804	-0.101079	-12.1106	0.566565	0.00850305	22.1316		7361.91	0.00208754	1
600675	2018	3100	310000	1	-8.25442	0.00026	0.190778	0.190778	0.122529	6.32248	0.057419	1.40975	1.0825	1	0	9.9e-05	42.86	24.7598	1.94591	0.388249	0	11.8129	2.06757	2739.26	77.5695	0.68445	0.501654	-0.0305091	-0.00523368	0.279611	25.7133	0.379672	0.0185005	27.9056	0.323816	7365.56	-1.43358e-07	1
600675	2019	3100	310000	0	-7.80213	0.000409	0.132858	0.132858	0.150847	1.15516	0.053474	1.79725	1.07829	1	0	9.9e-05	42.86	24.7096	1.94591	0.421287	0	11.9658	1.93479	2748.93	77.6193	0.68445	0.499022	-0.0280088	-0.0631533	0.279611	25.7631	0.37704	0.0210008	27.769	0.190778	7369.21	-0.000251877	1
600675	2020	3100	310000	0	-8.03128	0.000325	0.161315	0.161315	0.161274	4.62539	0.040203	1.72423	1.02249	1	0	9.9e-05	42.86	24.6221	1.94591	0.412519	0	11.9563	2.01522	2608.68	78.1472	0.68445	0.567906	-0.0241812	-0.0346968	0.279611	26.291	0.445924	0.0248284	28.2372	0.132858	7372.86	-4.17703e-05	1
600675	2021	3100	310000	1	-7.69025	0.000457	0.0845512	0.0845512	0.0789656	-0.013902	0.021813	1.93778	1.02455	1	0	7.1e-05	42.86	24.7157	1.94591	0.309662	0	12.0645	2.04235	2615.95	78.0974	0.68445	0.535538	-0.0265356	-0.11146	0.279611	26.2412	0.413557	0.022474	42.6688	0.161315	7376.51	-0.00138472	1
600675	2022	3100	310000	1	-6.91786	0.000989	3.04e-08	3.04e-08	0.0431939	0.203103	0.002506	1.81174	1.03963	1	0	4.9e-05	37.5	24.7959	2.07944	0.382676	0	12.1002	2.16094	2636.69	74.8762	0.646739	0.480783	-0.0283582	-0.196012	0.2419	23.02	0.358802	0.0206514	43.8445	0.0845512	7380.16	-0.00753088	1
600675	2023	3100	310000	1	-7.76004	0.000426	-3.77e-09	-3.77e-09	0.0105254	-0.449519	0.007553	1.74567	1.0335	1	0	1.6e-05	37.5	24.8215	2.07944	0.447845	0	12.1564	2.24288	2636.27	75.2074	0.646739	0.450999	-0.0214213	-0.196012	0.2419	23.3512	0.329018	0.0275883	35.9963	3.04e-08	7383.81	-0.00753088	0
600683	2009	3302	330000	1	-6.9257	0.000981	-7.67e-09	-7.67e-09	-0.0507437	-0.230679	0.020629	1.30365	1.49968	1	0	0	37.5	22.3589	2.07944	0.516451	0	11.014	1.78225	547.704	56.4508	0.298065	0	-0.0174817	-0.196012	-0.106774	4.59461	-0.121981	0.0315278	112.86		11559.7	-0.00753088	0
600683	2010	3302	330000	0	-6.28524	0.00186	0.197493	0.197493	0.371744	12.5325	0.030157	1.56605	1.21194	1	0	0	33.33	22.8678	2.19722	0.471515	0	11.1472	0.64152	544.158	57.8214	0.298065	0	-0.028834	0.00148132	-0.106774	5.96521	-0.121981	0.0201756	130.492	-7.67e-09	11565.4	3.25049e-09	1
600683	2011	3302	330000	0	-5.45046	0.004276	0.269968	0.269968	0.502987	0.747821	0.006205	1.49316	1.0428	1	0	0	33.33	23.3307	2.19722	0.736543	0	11.2838	1.76208	547.759	56.2557	0.298065	0	-0.0201413	0.0739559	-0.106774	4.39951	-0.121981	0.0288683	7.27933	0.197493	11571.2	0.0004045	1
600683	2012	3302	330000	0	-5.94779	0.002605	0.274068	0.274068	0.308882	4.87439	0.003628	1.6484	1.09461	1	0	0	33.33	23.4308	2.19722	0.669561	0	11.3648	1.7168	654.593	55.375	0.298065	0.0303169	-0.0380566	0.0780561	-0.106774	3.51881	-0.0916644	0.010953	63.2871	0.269968	11576.9	0.000475577	1
600683	2013	3302	330000	0	-5.38712	0.004554	0.810482	0.810482	1.227	2.42647	0.001371	2.44544	1.04124	1	0	0	37.5	23.9017	2.07944	0.782096	0	11.7192	1.75249	657.995	55.4176	0.298065	0	-0.0375129	0.61447	-0.106774	3.56141	-0.121981	0.0114967	92.2184	0.274068	11582.7	0.232008	1
600683	2014	3302	330000	1	-6.234	0.001958	0.240869	0.240869	0.179077	33.7654	0.006506	1.40676	1.11635	1	0	0	33.33	24.1131	2.19722	0.779146	0	11.4964	1.78845	661.092	58.3391	0.298065	0	-0.0336164	0.0448571	-0.106774	6.48291	-0.121981	0.0153932	38.9715	0.810482	11588.5	9.02598e-05	1
600683	2015	3302	330000	0	-6.73925	0.001182	0.0417991	0.0417991	-0.0212412	3.01053	0.022328	1.68442	1.18941	1	0	0	37.5	24.0402	2.07944	0.796353	0	11.5364	1.87002	666.775	54.8355	0.300062	0	-0.0251374	-0.154213	-0.104777	2.97931	-0.121981	0.0238722	29.3663	0.240869	11594.2	-0.00366741	1
600683	2016	3302	330000	0	-6.73255	0.00119	0.485962	0.485979	0.533234	20.7533	0.025921	1.62854	1.1072	1	0	0	37.5	24.0828	2.07944	0.75055	0	11.6142	1.81969	669.729	58.4306	0.336013	0	-0.0293753	0.28995	-0.0688262	6.57441	-0.121981	0.0196343	68.9994	0.0417991	11600	0.0243765	1
600683	2017	3302	330000	0	-6.55019	0.001428	0.0142146	0.0142146	0.0060102	26.2085	0.03398	1.66032	0.998156	1	0	0	33.33	24.0506	2.19722	0.735961	0	11.7277	1.74001	671.069	58.8293	0.34	0	-0.0297421	-0.181797	-0.0648392	6.97311	-0.121981	0.0192675	60.0174	0.485962	11605.7	-0.00600843	1
600683	2018	3302	330000	1	-6.77798	0.001137	0.15617	0.156157	0.131984	44.8054	0.02855	2.7666	0.952104	1	0	0	33.33	24.1849	2.19722	0.663243	0	11.7951	1.79993	673.872	60.8293	0.36	0	-0.0311234	-0.0398413	-0.0448392	8.97311	-0.121981	0.0178862	75.0497	0.0142146	11611.5	-6.32412e-05	1
600683	2019	3302	330000	0	-5.75953	0.003143	0.486268	0.48627	0.790134	22.9421	0.009964	1.79068	0.983108	1	0	0	33.33	24.5561	2.19722	0.723969	0	11.8717	1.81679	676.256	62.8293	0.38	0	-0.0392832	0.290256	-0.0248392	10.9731	-0.121981	0.00972637	96.4878	0.15617	11617.2	0.0244536	1
600683	2020	3302	330000	0	-7.60482	0.000498	-0.498056	-0.498064	-0.685292	4.54578	0.021348	2.4755	0.890789	1	0	0	33.33	24.6315	2.19722	0.635562	0	11.7952	2.01886	645.607	62.8293	0.38	0	-0.024755	-0.694068	-0.0248392	10.9731	-0.121981	0.0242546	93.7841	0.486268	11623	-0.334354	0
600683	2021	3302	330000	0	-7.25209	0.000708	5.94e-08	1.95e-05	-0.0878987	0.724177	0.00711	1.84557	0.846081	1	0	0	33.33	24.5692	2.19722	0.624723	0	11.9442	1.95363	647.404	57.8362	0.38	0	-0.0236162	-0.196012	-0.0248392	5.98001	-0.121981	0.0253934	67.5633	-0.498056	11628.7	-0.00753088	1
600683	2022	3302	330000	0	-6.52936	0.001458	-1.9e-08	-1.9e-08	0.156551	1.63367	0.003234	2.25902	0.863898	1	0	0	33.33	24.7272	2.19722	0.683435	0	12.0071	2.06172	653.204	58.6271	0.388897	0	-0.0270897	-0.196012	-0.0159422	6.77091	-0.121981	0.0219199	64.9357	5.94e-08	11634.5	-0.00753088	0
600683	2023	3302	330000	0	-6.08427	0.002273	0.982506	0.982519	1.4795	0.810601	-0.017646	3.07098	0.90063	1	0	0	37.5	24.8101	2.07944	0.618162	0	12.0457	2.28885	653.864	56.6276	0.4	0	-0.0848625	0.786494	-0.00483921	4.77141	-0.121981	-0.0358529	75.3204	-1.9e-08	11640.2	0.486504	1
600684	2009	4401	440000	1	-8.03429	0.000324	-3.15e-08	-3.15e-08	-0.0167948	0.015346	0.0346	2.97684	1.93316	1	0	0.000991	36.36	21.3119	2.3979	0.606116	0	11.3973	1.51581	1196.22	32.7145	0.259524		-0.013232	-0.196012	-0.145315	-19.1417		0.0357776	78.4866		6296.16	-0.00753089	0
600684	2010	4401	440000	1	-8.06476	0.000314	0.501209	0.501209	0.454607	2.51008	0.057233	5.00659	1.54173	1	0	0.001152	36.36	21.5565	2.3979	0.580691	0	11.5485	1.51506	1188.55	31.8989	0.259524	0	-0.0170484	0.305198	-0.145315	-19.9573	-0.121981	0.0319612	41.7443	-3.15e-08	6299.3	0.0284278	1
600684	2011	4401	440000	1	-8.54915	0.000194	0.472266	0.468549	0.112679	0.741478	0.079431	6.02325	1.26454	1	0	0.000906	36.36	21.7507	2.3979	0.583836	0	11.4885	1.31473	1193.26	33.8605	0.271122	0	-0.0130216	0.276254	-0.133717	-17.9957	-0.121981	0.035988	33.9349	0.501209	6302.43	0.0210828	1
600684	2012	4401	440000	0	-8.95866	0.000129	1.06912	1.07708	0.931074	-0.220449	0.097451	4.39164	1.92748	1	0	0.001051	36.36	21.9855	2.3979	0.519354	0	11.5703	1.32999	1440.56	35.654	0.279405	0	-0.0125456	0.873109	-0.125434	-16.2022	-0.121981	0.036464	27.0164	0.472266	6305.56	0.665587	1
600684	2013	4401	440000	0	-8.12453	0.000296	-0.755741	-0.773663	-1.07526	0.350483	0.085467	2.74654	1.2824	1	0	0.001051	36.36	22.384	2.3979	0.557653	0	12.1299	1.42775	1448.09	36.1258	0.299383	0	-0.0168308	-0.951753	-0.105456	-15.7304	-0.121981	0.0321788	66.5967	1.06912	6308.7	-0.86213	0
600684	2014	4401	440000	0	-7.18998	0.000754	0.328359	0.3291	0.441493	4.10972	0.03944	3.61943	1.39728	1	0	0.001221	36.36	22.6361	2.3979	0.764556	0	11.7635	1.4504	1454.56	36.2853	0.299383	0	-0.0217771	0.132348	-0.105456	-15.5709	-0.121981	0.0272325	67.0436	-0.755741	6311.83	0.00231819	1
600684	2015	4401	440000	0	-7.75642	0.000428	0.123794	0.124252	0.123579	2.13127	0.035263	2.59675	1.36105	1	0	0.001049	36.36	23.0601	2.3979	0.735968	0	11.8218	1.50804	1467.22	35.1853	0.299383	0	-0.0207592	-0.0722173	-0.105456	-16.6709	-0.121981	0.0282504	70.6523	0.328359	6314.97	-0.000376637	1
600684	2016	4401	440000	1	-7.60947	0.000495	0.131384	0.131243	-0.0239839	0.009987	0.027866	2.76899	1.14314	1	0	0.001049	36.36	23.2534	2.3979	0.607593	0	11.8631	1.47771	1473.71	36.2648	0.31098	0	-0.032882	-0.0646276	-0.0938592	-15.5914	-0.121981	0.0161276	50.0434	0.123794	6318.1	-0.000269931	1
600684	2017	4401	440000	1	-7.64804	0.000477	0.737596	0.742132	0.693334	0.75656	0.038546	3.31662	1.10299	1	0	0.001032	36.36	23.3365	2.3979	0.359216	0	11.9229	1.5492	1464.77	36.4813	0.31098	0	-0.0786057	0.541584	-0.0938592	-15.3749	-0.121981	-0.0295961	51.1174	0.131384	6321.23	0.158854	1
600684	2018	4401	440000	1	-6.7999	0.001113	0.462658	0.464916	0.449025	0.217406	0.016499	2.60377	0.98086	1	0	0.000156	36.36	23.5415	2.3979	0.318908	0	11.9543	1.73953	1470.49	36.3599	0.31098	0	-0.133671	0.266647	-0.0938592	-15.4963	-0.121981	-0.0846615	66.6585	0.737596	6324.37	0.0189587	1
600684	2019	4401	440000	1	-6.5436	0.001437	2.68e-08	0.0012177	0.0053904	0.063873	0.011257	1.83633	0.955526	1	0	0.000156	40	23.8892	2.30259	0.570545	0	11.9604	1.95335	1475.72	36.3602	0.31098	0	-0.0708085	-0.196012	-0.0938592	-15.496	-0.121981	-0.0217989	106.382	0.462658	6327.5	-0.00753088	1
600684	2020	4401	440000	1	-5.40781	0.004461	4.46e-08	0.0003284	-0.0256272	-0.046607	-0.020362	1.31909	0.980595	1	0	8.3e-05	33.33	24.1346	2.19722	0.652943	0	11.8134	2.13979	1446.74	40.1009	0.31098	0	-0.137108	-0.196012	-0.0938592	-11.7553	-0.121981	-0.0880983	139.834	2.68e-08	6330.64	-0.00753088	1
600684	2021	4401	440000	1	-6.68219	0.001251	0.0069592	0.0069592	0.0393902	6.27771	0.000767	1.54454	0.97549	1	0	8.3e-05	33.33	24.226	2.19722	0.720844	1	11.9208	2.1337	1450.3	40.5523	0.31098	0	-0.0471969	-0.189052	-0.0938592	-11.3039	-0.121981	0.00181272	134.685	4.46e-08	6333.77	-0.00675689	1
600684	2022	4401	440000	1	-4.96834	0.006907	0.0091081	0.0091081	-0.0488737	5.0374	-0.068957	1.38339	1.04617	1	1	8.3e-05	33.33	24.1689	2.19722	0.737486	0	11.9423	2.35387	1463.25	40.3362	0.31098	0	-0.192423	-0.186904	-0.0938592	-11.52	-0.121981	-0.143413	84.3908	0.0069592	6336.9	-0.00652909	1
600684	2023	4401	440000	1	-5.53844	0.003917	0.0429303	0.0429303	0.127878	0.245733	-0.0051	1.07573	1.8337	1	0	0.001013	33.33	21.8165	2.19722	0.0321341	1	11.9931	2.49368	1465.99	40.4816	0.31098	0	-0.420355	-0.153081	-0.0938592	-11.3746	-0.121981	-0.371345	112.366	0.0091081	6340.04	-0.00358729	1
600692	2009	3100	310000	0	-6.97213	0.000937	-0.429251	-0.429251	-0.805063	0.192872	0.003656	1.08511	2.98005	1	0	0.000242	33.33	20.7564	1.79176	0.296402	0	11.2771	1.97283	2043.27	33.5998	0.325052	0	-0.0151675	-0.625263	-0.0797872	-18.2564	-0.121981	0.0338421	38.4074		7332.71	-0.244449	0
600692	2010	3100	310000	1	-5.65851	0.003476	-1.87e-08	-1.87e-08	-0.0958057	-0.71368	-0.049446	1.25782	2.10176	1	0	0.000242	33.33	21.0857	1.79176	0.260399	0	11.2395	1.98964	2030.2	33.8256	0.325052	0	-0.134768	-0.196012	-0.0797872	-18.0306	-0.121981	-0.0857584	30.6271	-0.429251	7336.36	-0.00753088	0
600692	2011	3100	310000	1	-6.93489	0.000972	9.09e-09	9.09e-09	-0.0793894	0.016031	0.009622	0.986048	1.7209	1	0	0.000273	33.33	21.0114	1.79176	0.388401	1	11.3213	1.93777	2040.35	33.3207	0.325052	0	-0.0362648	-0.196012	-0.0797872	-18.5355	-0.121981	0.0127448	27.6435	-1.87e-08	7340.01	-0.00753088	1
600692	2012	3100	310000	1	-6.29376	0.001844	0.137249	0.137249	0.141569	0.164038	0.018712	0.935963	1.84276	1	0	0.000273	33.33	21.0312	1.79176	0.349815	0	11.3548	1.80787	2646.57	34.1728	0.325052	0.0621375	-0.0525885	-0.0587626	-0.0797872	-17.6834	-0.0598439	-0.00357893	16.0716	9.09e-09	7343.66	-0.00020291	1
600692	2013	3100	310000	1	-7.18722	0.000756	0.0643163	0.0643163	-0.0465152	0.637011	0.025393	0.82334	2.48186	1	0	0.000122	33.33	20.8816	1.79176	0.235562	0	11.4086	2.0534	2659.04	34.276	0.325052	0.0601638	-0.0560873	-0.131695	-0.0797872	-17.5802	-0.0618176	-0.00707773	26.5365	0.137249	7347.31	-0.00228408	1
600692	2014	3100	310000	1	-5.42424	0.004389	0.213241	0.213241	0.36022	0.081565	0.021291	1.44476	2.11742	1	0	9.2e-05	33.33	21.4111	1.79176	0.469109	0	11.4863	2.03311	2671.05	34.1547	0.325052	0	-0.0417189	0.0172296	-0.0797872	-17.7015	-0.121981	0.00729069	32.414	0.0643163	7350.96	5.11478e-06	1
600692	2015	3100	310000	1	-6.46767	0.00155	-9.46e-09	-9.46e-09	-0.0958057	0.137264	0.023756	1.08033	2.43724	1	0	9.2e-05	30	21.6451	1.94591	0.431897	0	11.5502	2.125	2694.29	34.4187	0.325052	0	-0.042451	-0.196012	-0.0797872	-17.4375	-0.121981	0.00655856	29.1478	0.213241	7354.61	-0.00753088	0
600692	2016	3100	310000	1	-6.10977	0.002216	0.0955576	0.0955576	0.101304	-0.032084	0.024321	1.14923	2.41975	1	0	8.7e-05	37.5	21.6591	2.07944	0.492133	0	11.6662	1.91582	2706.22	34.0064	0.325052	0	-0.0456522	-0.100454	-0.0797872	-17.8498	-0.121981	0.00335744	24.0629	-9.46e-09	7358.26	-0.00101368	1
600692	2017	3100	310000	0	-6.27584	0.001878	0.163921	0.163921	0.225708	0.175591	0.03784	1.23729	1.9484	1	0	6.8e-05	37.5	21.4638	2.07944	0.504897	0	11.7491	1.99748	2728.76	33.7494	0.325052	0	-0.0388609	-0.0320903	-0.0797872	-18.1068	-0.121981	0.0101487	22.1316	0.0955576	7361.91	-3.30461e-05	1
600692	2018	3100	310000	0	-6.27827	0.001873	0.313984	0.313984	0.421267	0.356698	0.026808	1.3613	1.62382	1	0	0	37.5	21.381	2.07944	0.537766	0	11.8129	2.06757	2739.26	33.6797	0.325052	0	-0.0379099	0.117972	-0.0797872	-18.1765	-0.121981	0.0110997	27.9056	0.163921	7365.56	0.00164186	1
600692	2019	3100	310000	1	-6.43183	0.001607	0.0645219	0.0645219	0.0788578	0.570856	0.017317	1.46399	1.38626	1	0	0	37.5	21.6689	2.07944	0.549674	0	11.9658	1.93479	2748.93	34.4219	0.325052	0	-0.0589549	-0.13149	-0.0797872	-17.4343	-0.121981	-0.00994531	27.769	0.313984	7369.21	-0.0022734	1
600692	2020	3100	310000	1	-7.2599	0.000703	0.050124	0.050124	-0.0519863	7.72146	0.023197	1.35013	1.38966	1	0	0	37.5	21.7593	2.07944	0.534506	0	11.9563	2.01522	2608.68	36.772	0.325052	0	-0.046043	-0.145888	-0.0797872	-15.0842	-0.121981	0.00296655	28.2372	0.0645219	7372.86	-0.00310496	1
600692	2021	3100	310000	1	-6.42153	0.001624	0.0517884	0.0517884	0.0940215	0.618535	0.017183	1.51613	1.29784	1	0	0	37.5	21.6908	2.07944	0.441213	0	12.0645	2.04235	2615.95	37.2809	0.325052	0	-0.0500876	-0.144223	-0.0797872	-14.5753	-0.121981	-0.00107804	42.6688	0.050124	7376.51	-0.0029999	1
600692	2022	3100	310000	1	-6.02066	0.002422	5.49e-09	5.49e-09	0.0722193	3.85168	0.002613	1.71714	1.26567	1	0	0	37.5	21.807	2.07944	0.349356	0	12.1002	2.16094	2636.69	35.1352	0.325052	0	-0.0681177	-0.196012	-0.0797872	-16.721	-0.121981	-0.0191082	43.8445	0.0517884	7380.16	-0.00753088	1
600692	2023	3100	310000	1	-6.59791	0.001361	2.38e-08	2.38e-08	0.0390394	1.01531	-0.001059	1.66848	1.1875	0	0	0	42.86	21.8117	1.94591	0.493783	0	12.1564	2.24288	2636.27	33.7619	0.325052	0	-0.0922883	-0.196012	-0.0797872	-18.0943	-0.121981	-0.0432787	35.9963	5.49e-09	7383.81	-0.00753088	1
600708	2009	3100	310000	1	-6.88134	0.001026	0.115936	0.115936	0.104019	0.027514	0.056298	0.407113	1.6935	1	0	0.00022	30	21.8602	2.07944	0.0155026	0	11.2771	1.97283	2043.27	44.6282	0.357824	0	-0.0162562	-0.0800759	-0.0470152	-7.22799	-0.121981	0.0327534	38.4074		7332.71	-0.000513458	1
600708	2010	3100	310000	1	-6.82023	0.00109	0.251574	0.251574	0.214924	0.037526	0.054333	0.407113	1.69615	1	0	0.000235	33.33	21.9545	2.19722	0.0170208	0	11.2395	1.98964	2030.2	41.9436	0.357824	0	-0.0235788	0.0555628	-0.0470152	-9.91259	-0.121981	0.0254308	30.6271	0.115936	7336.36	0.000171535	1
600708	2011	3100	310000	1	-6.50542	0.001493	0.161594	0.161594	0.128719	-0.006939	0.037983	0.407113	1.1811	1	0	0.000235	33.33	22.0776	2.19722	0.0199331	0	11.3213	1.93777	2040.35	41.5469	0.358106	0	-0.0267633	-0.0344179	-0.0467332	-10.3093	-0.121981	0.0222463	27.6435	0.251574	7340.01	-4.07711e-05	1
600708	2012	3100	310000	0	-6.83784	0.001071	0.20101	0.20101	0.173448	0.07414	0.044328	0.407113	1.11803	1	0	0.000137	33.33	22.0743	2.19722	0.0193277	0	11.3548	1.80787	2646.57	41.763	0.358106	0.259059	-0.0251518	0.00499852	-0.0467332	-10.0932	0.137078	0.0238578	16.0716	0.161594	7343.66	1.24889e-07	1
600708	2013	3100	310000	1	-7.06791	0.000851	0.204903	0.204903	0.184008	0.248516	0.048776	0.407113	1.52121	1	0	5.1e-05	33.33	22.0948	2.19722	0.0239047	0	11.4086	2.0534	2659.04	39.5178	0.358106	0.202794	-0.0272205	0.00889122	-0.0467332	-12.3384	0.0808122	0.0217891	26.5365	0.20101	7347.31	7.02885e-07	1
600708	2014	3100	310000	0	-6.34237	0.001757	0.0805855	0.0806628	-0.0262289	0.591149	0.037807	0.525928	1.4423	1	0	5.1e-05	33.33	22.4382	2.19722	0.0906123	0	11.4863	2.03311	2671.05	39.8302	0.358106	0.229909	-0.0377679	-0.115426	-0.0467332	-12.026	0.107928	0.0112416	32.414	0.204903	7350.96	-0.00153785	1
600708	2015	3100	310000	1	-7.00035	0.000911	-1.49848	-1.49842	-1.80754	0.057298	0.010071	1.55396	1.06529	1	0	0.016427	36.36	24.6338	2.3979	0.798829	0	11.5502	2.125	2694.29	56.601	0.382222	0.39474	-0.0157673	-1.69449	-0.0226172	4.74481	0.272759	0.0332423	29.1478	0.0805855	7354.61	-4.86539	0
600708	2016	3100	310000	0	-7.63128	0.000485	0.116725	0.116725	0.0729599	3.57471	0.02377	1.6584	1.02754	1	1	0.002066	44.44	24.6052	2.19722	0.759315	0	11.6662	1.91582	2706.22	56.601	0.382222	0.352279	-0.0204303	-0.0792862	-0.0226172	4.74481	0.230297	0.0285793	24.0629	-1.49848	7358.26	-0.000498417	1
600708	2017	3100	310000	0	-7.36664	0.000632	0.130965	0.131202	0.11678	1.01366	0.036711	1.70163	1.00923	1	1	0.002072	50	24.7151	2.07944	0.730523	0	11.7491	1.99748	2728.76	53.9908	0.352222	0.281336	-0.0235332	-0.0650467	-0.0526172	2.13461	0.159354	0.0254764	22.1316	0.116725	7361.91	-0.000275217	1
600708	2018	3100	310000	1	-6.76858	0.001148	1.36246	1.36286	1.4651	2.74204	0.018426	1.8441	0.928366	1	1	0.002072	57.14	25.0331	1.79176	0.629123	0	11.8129	2.06757	2739.26	53.4713	0.352222	0.156816	-0.0457646	1.16645	-0.0526172	1.61511	0.0348342	0.00324502	27.9056	0.130965	7365.56	1.58706	1
600708	2019	3100	310000	0	-6.90527	0.001001	0.663522	0.663882	0.70243	3.22555	0.009978	1.85294	0.914508	1	1	0.00208	50	25.1757	1.79176	0.70768	0	11.9658	1.93479	2748.93	53.3759	0.352222	0.0846397	-0.0514377	0.467511	-0.0526172	1.51971	-0.0373416	-0.00242809	27.769	1.36246	7369.21	0.102182	1
600708	2020	3100	310000	1	-6.62579	0.001324	0.0460731	0.0462701	0.0223867	2.74491	0.001506	1.51912	0.898848	1	0	0.001671	42.86	25.2031	1.94591	0.684982	0	11.9563	2.01522	2608.68	53.1029	0.352222	0.12877	-0.0385665	-0.149939	-0.0526172	1.24671	0.00678849	0.0104431	28.2372	0.663522	7372.86	-0.00337086	1
600708	2021	3100	310000	0	-7.45754	0.000577	0.127121	0.127317	0.0983754	2.86131	0.00619	1.57638	0.887897	1	0	0.001671	42.86	25.0436	1.94591	0.652967	0	12.0645	2.04235	2615.95	53.1029	0.352222	0.173043	-0.0400482	-0.0688909	-0.0526172	1.24671	0.0510613	0.00896141	42.6688	0.0460731	7376.51	-0.000326953	1
600708	2022	3100	310000	0	-6.94599	0.000962	-0.761014	-0.760175	-1.34018	-0.27672	0.002559	2.18924	0.907254	1	0	0.001665	42.86	24.9354	1.94591	0.632403	0	12.1002	2.16094	2636.69	53.1029	0.352222	0.219632	-0.0440559	-0.957026	-0.0526172	1.24671	0.0976507	0.00495371	43.8445	0.127121	7380.16	-0.876539	0
600708	2023	3100	310000	1	-6.97601	0.000933	-0.731271	-0.730301	-1.46654	-0.090976	0.00181	2.41432	0.894584	0	0	8e-06	42.86	24.8774	1.94591	0.627969	0	12.1564	2.24288	2636.27	53.1029	0.352222	0	-0.0419	-0.927283	-0.0526172	1.24671	-0.121981	0.00710961	35.9963	-0.761014	7383.81	-0.797327	0
600716	2010	3201	320000	1	-6.36372	0.00172	0.0216916	0.0220796	0.048521	44.8054	0.034445	1.57703	1.24286	1	0	0	37.5	22.4071	2.07944	0.768638	0	11.0672	2.02408	717.16	62.4917	0.604873	0	-0.0139303	-0.17432	0.200034	10.6355	-0.121981	0.0350793	100.609		5824.96	-0.00529715	1
600716	2011	3201	320000	1	-6.83423	0.001075	1.60848	1.60848	1.4477	44.8054	0.037782	1.51763	1.12769	1	0	0	37.5	22.5373	2.07944	0.676887	0	11.242	1.81142	721.434	63.2012	0.604873	0	-0.0130264	1.41247	0.200034	11.345	-0.121981	0.0359832	83.2651	0.0216916	5827.85	2.81797	1
600716	2012	3201	320000	1	-6.23721	0.001951	0.358794	0.358794	0.348604	6.5221	0.010548	1.39784	1.11017	1	0	0	42.86	22.6427	1.94591	0.669993	0	11.3911	1.70996	890.2	62.145	0.606192	0	-0.0164208	0.162783	0.201353	10.2888	-0.121981	0.0325888	56.7389	1.60848	5830.75	0.00431344	1
600716	2013	3201	320000	1	-6.87803	0.001029	0.0686515	0.0686515	0.0877643	35.1511	0.028628	1.68655	1.41519	1	0	0.001567	42.86	22.78	1.94591	0.670941	0	11.516	1.72135	894.403	67.2687	0.6151	0	-0.0176443	-0.12736	0.210261	15.4125	-0.121981	0.0313652	113.447	0.358794	5833.65	-0.00206586	1
600716	2014	3201	320000	0	-6.81388	0.001097	0.143548	0.143548	0.0735459	11.2886	0.017488	1.77396	1.55514	1	0	0.001567	42.86	22.8566	1.94591	0.732253	0	11.5857	1.77179	898.454	67.5512	0.6151	0	-0.0191864	-0.0524633	0.210261	15.695	-0.121981	0.0298232	70.3246	0.0686515	5836.55	-0.0001444	1
600716	2015	3201	320000	0	-6.15758	0.002113	0.343685	0.343685	0.253116	4.03249	-0.010074	1.73006	1.84231	1	0	0.001824	42.86	22.7686	1.94591	0.795591	0	11.6799	1.87411	906.271	64.2536	0.623877	0	-0.0629086	0.147674	0.219038	12.3974	-0.121981	-0.0138991	90.0657	0.143548	5839.45	0.0032204	1
600716	2016	3201	320000	1	-8.27982	0.000254	1.72606	1.72568	1.54885	1.75405	0.005113	2.84008	1.28761	1	0	0.001133	42.86	23.0059	1.94591	0.635446	1	11.754	2.06429	910.283	57.2115	0.521209			1.53004	0.11637	5.35531			154.028	0.343685	5842.34	3.58189	1
600716	2017	3201	320000	1	-7.08992	0.000833	0.818381	0.818225	0.809462	1.12759	-0.019004	3.67715	1.21236	1	0	0.001122	42.86	22.8333	1.94591	0.521527	0	11.8724	2.098	912.837	53.6811	0.521209			0.622369	0.11637	1.82491			65.2404	1.72606	5845.24	0.241071	1
600716	2018	3201	320000	0	-9.3926	8.3e-05	1.42519	1.42444	1.40012	-0.494004	0.078641	2.72784	0.797136	1	0	0.001069	50	23.0408	1.79176	0.331178	1	11.9375	2.2154	916.398	53.6187	0.521209			1.22917	0.11637	1.76251			98.0191	0.818381	5848.14	1.85712	1
600716	2019	3201	320000	0	-8.70742	0.000165	-3.01238	-3.01213	-2.57387	1.11202	0.009942	3.57267	0.782183	1	0	0.000866	50	22.887	1.79176	0.38016	0	12.0178	2.39369	919.724	53.6759	0.521209			-3.20839	0.11637	1.81971			44.5181	1.42519	5851.04	-33.0265	0
600716	2020	3201	320000	1	-9.84748	5.3e-05	1.65261	1.65223	1.39272	4.01438	0.006635	3.06468	0.782183	1	0	0.000866	42.86	22.8895	1.94591	0.361157	0	11.9787	2.53707	923.668	54.4	0.521209	0	-0.0145313	1.4566	0.11637	2.54381	-0.121981	0.0344783	124.006	-3.01238	5853.94	3.09045	1
600716	2021	3201	320000	1	-9.23391	9.8e-05	5.19e-09	9.7e-06	0.0109578	0.643186	0.004446	4.12104	0.782183	1	0	0.00051	42.86	22.7857	1.94591	0.384826	0	12.0698	2.61182	926.241	55.0938	0.521209	0	-0.0130888	-0.196012	0.11637	3.23761	-0.121981	0.0359208	132.474	1.65261	5856.83	-0.00753088	1
600716	2022	3201	320000	1	-6.34377	0.001755	8.95e-09	2.44e-05	0.10347	-0.401994	-0.048085	2.81759	0.820737	1	0	0.000402	42.86	22.8199	1.94591	0.574547	0	12.0939	2.85081	934.617	55.1883	0.521209	0	-0.0510434	-0.196012	0.11637	3.33211	-0.121981	-0.0020338	94.7177	5.19e-09	5859.73	-0.00753088	1
600716	2023	3201	320000	1	-9.49357	7.5e-05	2.49e-09	2.57e-05	-0.0019487	7.95172	0.000971	2.68372	0.786289	1	0	0.000402	42.86	22.7902	1.94591	0.56891	1	12.1173	3.09408	937.632	54.1224	0.521209	0	-0.0125651	-0.196012	0.11637	2.26621	-0.121981	0.0364445	120.785	8.95e-09	5862.63	-0.00753088	1
600736	2009	3205	320000	0	-6.91836	0.000988	-3.47e-08	0.0017873	-0.0105463	3.92839	0.019018	1.59121	1.30651	1	0	4.4e-05	33.33	23.2939	2.19722	0.619123	0	11.7164	1.09885	647.182	45.8082	0.405587	0.47681	-0.0109749	-0.196012	0.00074777	-6.04799	0.354828	0.0380347	73.213		9464.28	-0.00753089	0
600736	2010	3205	320000	1	-6.55918	0.001415	0.0658614	0.0696031	0.0711272	1.47737	0.025496	1.42881	1.07949	1	0	4.4e-05	33.33	23.3543	2.19722	0.678728	0	11.4408	1.09798	643.092	46.6998	0.405655	0.495771	-0.0143279	-0.13015	0.000815779	-5.15639	0.37379	0.0346817	75.4952	-3.47e-08	9468.99	-0.00220463	1
600736	2011	3205	320000	0	-6.55682	0.001418	3.66e-09	0.0021803	0.0595251	0.318831	0.020974	1.92851	1.05481	1	0	3.8e-05	33.33	23.4692	2.19722	0.674835	0	11.534	1.10795	645.611	43.3554	0.405655	0.645369	-0.0130628	-0.196012	0.000815779	-8.50079	0.523388	0.0359468	80.3479	0.0658614	9473.7	-0.00753088	1
600736	2012	3205	320000	0	-6.31456	0.001807	-3.88e-08	0.0029766	0.0113554	2.05796	0.011602	1.35955	1.05557	1	0	3.8e-05	33.33	23.6229	2.19722	0.646079	0	11.6442	1.13447	935.298	43.3282	0.405655	0.720286	-0.0154144	-0.196012	0.000815779	-8.52799	0.598305	0.0335952	48.7312	3.66e-09	9478.41	-0.00753089	0
600736	2013	3205	320000	0	-6.46796	0.00155	-3.89e-08	0.0011027	0.0126497	2.48751	0.01414	1.45172	1.00434	1	0	0	33.33	23.7229	2.19722	0.640865	0	11.7351	1.1905	939.732	43.2294	0.405655	0.597446	-0.0196701	-0.196012	0.000815779	-8.62679	0.475465	0.0293395	85.3063	-3.88e-08	9483.12	-0.00753089	0
600736	2014	3205	320000	1	-6.53355	0.001452	0.0423617	0.0444661	-0.0011974	3.55783	0.010363	1.53472	1.07832	1	0	0	33.33	23.7799	2.19722	0.692748	0	11.7747	1.2534	943.989	42.424	0.405655	0.605479	-0.0221896	-0.15365	0.000815779	-9.43219	0.483498	0.02682	40.223	-3.89e-08	9487.83	-0.00362742	1
600736	2015	3205	320000	1	-7.14022	0.000792	0.030905	0.0332369	0.00913354	1.79549	0.011583	1.74507	1.31611	1	0	0	33.33	23.7311	2.19722	0.507858	0	11.8256	1.32377	952.201	44.6962	0.40566	0.644845	-0.0482827	-0.165107	0.000820786	-7.15999	0.522864	0.000726845	49.8933	0.0423617	9492.54	-0.00450085	1
600736	2016	3205	320000	0	-7.41822	0.0006	0.0548228	0.0574948	0.0378309	-0.454204	0.019688	1.38502	1.20711	1	0	0	33.33	23.7412	2.19722	0.333445	0	11.8883	1.41676	956.418	45.6918	0.40566	0.65154	-0.0570682	-0.141189	0.000820786	-6.16439	0.529559	-0.00805864	102.723	0.030905	9497.25	-0.0028145	1
600736	2017	3205	320000	0	-8.27773	0.000254	0.184165	0.186202	0.099212	3.7783	0.037326	1.45242	0.912303	1	1	0.000222	37.5	23.9958	2.07944	0.385188	0	11.979	1.38495	951.992	45.4504	0.40566	0.666924	-0.0497247	-0.0118466	0.000820786	-6.40579	0.544943	-0.00071511	11.3205	0.0548228	9501.96	-1.66257e-06	1
600736	2018	3205	320000	1	-7.63572	0.000483	0.433766	0.436083	0.608674	0.91164	0.028994	1.93284	0.800126	1	1	0.000247	42.86	24.336	1.94591	0.496289	0	12.0655	1.42741	955.698	47.9871	0.437938	0.60584	-0.0553523	0.237754	0.0330988	-3.86909	0.483858	-0.00634268	9.20283	0.184165	9506.67	0.0134395	1
600736	2019	3205	320000	0	-7.42112	0.000598	0.0030134	0.0041894	0.0461101	0.816991	0.011344	2.01791	0.819737	1	0	0.000185	33.33	24.5794	2.19722	0.538583	0	12.0961	1.56564	959.151	47.9871	0.437938	0.664367	-0.0648659	-0.192998	0.0330988	-3.86909	0.542386	-0.0158563	7.74031	0.433766	9511.39	-0.00718886	1
600736	2020	3205	320000	1	-7.59396	0.000503	0.0363529	0.0391337	0.0053754	5.11369	0.006868	1.90627	0.81577	1	0	0.000162	37.5	24.7231	2.07944	0.467828	0	11.9733	1.69538	952.981	46.9531	0.437938	0.700211	-0.0493203	-0.159659	0.0330988	-4.90309	0.578229	-0.000310693	79.2081	0.0030134	9516.1	-0.00406985	1
600736	2021	3205	320000	1	-7.32091	0.000661	0.0424576	0.044354	0.0915751	0.875132	0.007784	1.92679	0.832982	1	0	0.000162	33.33	24.8434	2.19722	0.42042	0	12.0868	1.73883	955.635	48.0985	0.437938	0.854926	-0.0486494	-0.153554	0.0330988	-3.75769	0.732944	0.000360157	85.3704	0.0363529	9520.81	-0.00362063	1
600736	2022	3205	320000	1	-7.29037	0.000682	0.0482524	0.0507667	0.117386	2.71864	0.007841	2.34758	0.825782	1	0	9e-05	37.5	24.8963	2.07944	0.455113	0	12.1336	1.88861	964.278	48.0985	0.437938	0.854926	-0.0410075	-0.147759	0.0330988	-3.75769	0.732944	0.00800207	68.8966	0.0424576	9525.52	-0.003226	1
600736	2023	3205	320000	1	-7.0774	0.000843	0.0321448	0.0356155	0.134718	1.12053	0.002489	2.46343	0.827965	0	0	9e-05	37.5	24.9946	2.07944	0.424158	0	12.158	2.07876	969.787	48.0985	0.437938	0.854926	-0.0396606	-0.163867	0.0330988	-3.75769	0.732944	0.00934896	58.6966	0.0482524	9530.23	-0.00440021	1
600743	2009	4290.05	420000	0	-7.09373	0.00083	0.0702879	0.0693427	0.0927992	0.021609	0.052615	2.21586	1.19691	1	0	0	33.33	22.6521	2.19722	0.418012	0			397.135	65.1348	0.460687	0.249776	-0.0222299	-0.125724	0.0558478	13.2786	0.127795	0.0267797			3514.4	-0.00198725	1
600743	2010	4290.05	420000	0	-6.59102	0.001371	0.004164	0.004164	0.0394677	0.404924	0.046221	1.9567	1.07953	1	0	0	33.33	22.9911	2.19722	0.562003	0			394.548	65.1348	0.460687	0.0728379	-0.0276487	-0.191848	0.0558478	13.2786	-0.0491434	0.0213609		0.0702879	3516.15	-0.00706106	1
600743	2011	4290.05	420000	1	-6.79346	0.00112	-0.0614746	-0.0605971	-0.110821	0.383392	0.060059	1.61434	1.09467	1	0	0	33.33	22.9656	2.19722	0.762655	0			393.518	65.1348	0.460687	0.00868536	-0.0131474	-0.257486	0.0558478	13.2786	-0.113296	0.0358622		0.004164	3517.9	-0.0170711	0
600743	2012	4290.05	420000	1	-6.76468	0.001152	0.0047809	0.0047809	-0.0167674	0.915652	0.045488	1.34884	1.13112	1	0	0	33.33	23.2956	2.19722	0.605755	0			347.906	65.1348	0.460687	0.104919	-0.0240732	-0.191231	0.0558478	13.2786	-0.0170627	0.0249364		-0.0614746	3519.65	-0.00699316	1
600743	2013	4290.05	420000	1	-6.62145	0.00133	0.0479117	0.0479117	0.0783407	3.81087	0.048527	1.45962	1.0556	1	0	0	33.33	23.5786	2.19722	0.748331	0			349.595	65.1348	0.460687	0	-0.0138561	-0.1481	0.0558478	13.2786	-0.121981	0.0351535		0.0047809	3521.4	-0.00324837	1
600743	2014	1100	110000	1	-6.53888	0.001444	0.0578597	0.0578597	0.0882539	4.28319	0.03295	1.65946	1.20138	1	0	0	33.33	23.7414	2.19722	0.769981	0	11.5129	1.98986	798.036	63.2087	0.460687	0	-0.0157952	-0.138152	0.0558478	11.3525	-0.121981	0.0332144	50.3482	0.0479117	3503.93	-0.00263676	1
600743	2015	1100	110000	1	-7.0497	0.000867	0.0858234	0.0858234	0.100115	3.16983	0.037947	2.02506	1.35338	1	0	0	33.33	23.7938	2.19722	0.822273	0	11.5759	2.1227	804.98	62.4753	0.460687	0	-0.0166249	-0.110188	0.0558478	10.6191	-0.121981	0.0323847	43.6037	0.0578597	3505.67	-0.00133785	1
600743	2016	1100	110000	1	-7.442	0.000586	0.151108	0.151108	0.138559	3.84799	0.027526	1.99897	1.11968	1	0	0	33.33	24.0588	2.19722	0.651795	0	11.6801	2.20572	808.546	62.9242	0.463997	0	-0.0225803	-0.044904	0.0591578	11.068	-0.121981	0.0264293	17.9064	0.0858234	3507.41	-9.05429e-05	1
600743	2017	1100	110000	1	-7.44678	0.000583	0.0569045	0.0588513	0.0504638	1.43965	0.033541	2.33827	1.0246	1	0	0	33.33	24.26	2.19722	0.617637	0	11.7675	2.26245	812.048	60.6455	0.463997	0	-0.0292287	-0.139107	0.0591578	8.78931	-0.121981	0.0197808	51.4846	0.151108	3509.15	-0.00269184	1
600743	2018	1100	110000	1	-6.55182	0.001425	0.020706	0.0224869	0.0736005	1.18756	0.014798	1.64531	0.941731	1	0	0	33.33	24.6286	2.19722	0.642088	0	11.8509	2.32466	815.164	60.6455	0.463997	0	-0.0304407	-0.175306	0.0591578	8.78931	-0.121981	0.0185688	29.0865	0.0569045	3510.89	-0.00538751	1
600743	2019	1100	110000	1	-6.54979	0.001428	-5.67e-08	0.0024513	0.0651665	1.71733	0.012136	1.53566	0.941766	1	0	0	33.33	24.7919	2.19722	0.733088	0	12.009	2.08012	818.065	60.6455	0.463997	0	-0.032944	-0.196012	0.0591578	8.78931	-0.121981	0.0160656	30.3964	0.020706	3512.63	-0.00753089	0
600743	2020	1100	110000	1	-6.62917	0.00132	0.0081276	0.0098222	-0.055354	2.45921	0.00454	1.4175	0.927646	1	0	0	33.33	24.8445	2.19722	0.721887	0	12.013	2.24456	820.841	60.6455	0.463997	0	-0.0290421	-0.187884	0.0591578	8.78931	-0.121981	0.0199675	32.2433	-5.67e-08	3514.37	-0.00663239	1
600743	2021	1100	110000	0	-6.53432	0.001451	0.0228842	0.0247009	-0.0663973	2.63134	-0.016954	1.52205	0.897175	1	0	0	33.33	24.7531	2.19722	0.726992	0	12.1226	2.13751	823.126	59.6924	0.463997	0	-0.082382	-0.173127	0.0591578	7.83621	-0.121981	-0.0333724	40.8281	0.0081276	3516.11	-0.00518917	1
600743	2022	1100	110000	0	-5.7473	0.003181	0.0189617	0.0194598	-0.261097	2.80015	-0.094677	1.51272	0.958406	1	0	0	33.33	24.518	2.19722	0.721619	1	12.1564	2.29499	830.569	58.69	0.463997	0	-0.1662	-0.17705	0.0591578	6.83381	-0.121981	-0.117191	31.1972	0.0228842	3517.85	-0.00554993	1
600743	2023	1100	110000	1	-5.58166	0.003752	0.0956156	0.0941348	0.0204678	4.53512	-0.046771	0.989757	1.00295	0	0	0	33.33	24.1429	2.19722	0.546716	1	12.2075	2.48169	832.05	58.0325	0.463997	0	-0.148239	-0.100396	0.0591578	6.17631	-0.121981	-0.0992292	36.6125	0.0189617	3519.59	-0.00101193	1
600748	2009	3100	310000	1	-6.55647	0.001419	-1.03009	-1.02891	-1.31677	3.57407	0.021226	1.6326	1.76219	1	0	8.4e-05	50	23.2939	1.79176	0.649438	0	11.2771	1.97283	2043.27	69.8134	0.6365	0.313726	-0.0132456	-1.22611	0.231661	17.9572	0.191745	0.0357639	38.4074		7332.71	-1.84325	0
600748	2010	3100	310000	1	-6.66036	0.001279	0.0079163	0.0079163	-0.0664969	-0.177082	0.034059	1.47179	1.27302	1	0	8.4e-05	42.86	23.5483	1.94591	0.75419	0	11.2395	1.98964	2030.2	68.4208	0.6365	0.240182	-0.014048	-0.188095	0.231661	16.5646	0.1182	0.0349616	30.6271	-1.03009	7336.36	-0.00665479	1
600748	2011	3100	310000	1	-7.56869	0.000516	0.76707	0.76707	0.674765	-7e-06	0.024516	1.81868	0.949542	1	0	8.4e-05	42.86	23.6258	1.94591	0.543014	0	11.3213	1.93777	2040.35	68.3603	0.6365	0.00687538	-0.0169986	0.571059	0.231661	16.5041	-0.115106	0.0320109	27.6435	0.0079163	7340.01	0.186227	1
600748	2012	3100	310000	1	-7.98296	0.000341	0.111214	0.111214	0.122048	0.027759	0.039621	1.92542	1.10598	1	0	8.4e-05	42.86	23.6947	1.94591	0.532362	0	11.3548	1.80787	2646.57	68.4641	0.6365	0.320579	-0.0157461	-0.0847979	0.231661	16.6079	0.198597	0.0332635	16.0716	0.76707	7343.66	-0.000609754	1
600748	2013	3100	310000	1	-7.77851	0.000418	-5.82e-09	-5.82e-09	-0.0877317	0.426462	0.025265	1.72754	1.0514	1	0	8.4e-05	42.86	23.7465	1.94591	0.466293	0	11.4086	2.0534	2659.04	68.3598	0.6365	0.242295	-0.0254905	-0.196012	0.231661	16.5036	0.120314	0.0235191	26.5365	0.111214	7347.31	-0.00753088	0
600748	2014	3100	310000	1	-7.32927	0.000656	0.182985	0.182985	0.247036	9.08273	0.049001	2.05585	1.43961	1	0	8.4e-05	42.86	23.6543	1.94591	0.54351	0	11.4863	2.03311	2671.05	69.4103	0.6365	0.227201	-0.0290892	-0.013027	0.231661	17.5541	0.10522	0.0199204	32.414	-5.82e-09	7350.96	-2.21071e-06	1
600748	2015	3100	310000	1	-6.66788	0.001269	0.0607734	0.0607734	0.108668	12.3665	0.022166	1.96358	1.33093	1	0	8.4e-05	42.86	24.0292	1.94591	0.577432	0	11.5502	2.125	2694.29	69.7117	0.6365	0.564961	-0.0411456	-0.135238	0.231661	17.8555	0.44298	0.00786402	29.1478	0.182985	7354.61	-0.00247343	1
600748	2016	3100	310000	1	-7.95041	0.000352	0.0218482	0.0218558	-0.0469376	0.687964	0.019572	2.02713	1.11079	1	0	5.5e-05	42.86	24.273	1.94591	0.475351	0	11.6662	1.91582	2706.22	58.7395	0.485988	0.288521	-0.0358991	-0.174163	0.0811488	6.88331	0.16654	0.0131105	24.0629	0.0607734	7358.26	-0.00528289	1
600748	2017	3100	310000	1	-7.45648	0.000577	0.0436152	0.0436531	0.0075912	0.984642	0.014172	1.96162	1.01587	1	0	0	42.86	24.3744	1.94591	0.503792	0	11.7491	1.99748	2728.76	58.7395	0.485988	0.180802	-0.0288846	-0.152396	0.0811488	6.88331	0.0588206	0.020125	22.1316	0.0218482	7361.91	-0.00353936	1
600748	2018	3100	310000	1	-7.72851	0.00044	0.0346815	0.0347879	0.0047766	1.69565	0.022012	1.8521	0.981929	1	0	0	42.86	24.3284	1.94591	0.624332	0	11.8129	2.06757	2739.26	58.7395	0.485988	0.122856	-0.0192747	-0.16133	0.0811488	6.88331	0.000874281	0.0297349	27.9056	0.0436152	7365.56	-0.00419901	1
600748	2019	3100	310000	1	-7.4259	0.000595	0.0461321	0.0473538	0.0461717	1.31638	0.021752	1.62221	0.98972	1	0	0	42.86	24.3927	1.94591	0.604971	0	11.9658	1.93479	2748.93	58.2861	0.485988	0.110625	-0.0241058	-0.14988	0.0811488	6.42991	-0.0113561	0.0249037	27.769	0.0346815	7369.21	-0.00336688	1
600748	2020	3100	310000	0	-7.45851	0.000576	0.0614842	0.0622832	0.0664806	0.538262	0.011832	1.88582	0.915953	1	0	0	42.86	24.4549	1.94591	0.571182	0	11.9563	2.01522	2608.68	58.2861	0.485988	0.248589	-0.0226063	-0.134527	0.0811488	6.42991	0.126608	0.0264033	28.2372	0.0461321	7372.86	-0.00243463	1
600748	2021	3100	310000	0	-6.74523	0.001175	0.073868	0.0746377	0.13858	6.36406	0.001983	1.87394	0.907629	1	0	0	42.86	24.4006	1.94591	0.555879	0	12.0645	2.04235	2615.95	58.2861	0.485988	0.25131	-0.928805	-0.122144	0.0811488	6.42991	0.129328	-0.879796	42.6688	0.0614842	7376.51	-0.00182227	1
600748	2022	3100	310000	1	-7.00601	0.000906	-0.429782	-0.424744	-0.305122	4.03731	0.001377	1.39366	0.897124	1	0	0	42.86	24.5376	1.94591	0.318462	0	12.1002	2.16094	2636.69	58.2861	0.485988	0.213446	-0.0292274	-0.625794	0.0811488	6.42991	0.0914651	0.0197822	43.8445	0.073868	7380.16	-0.245072	0
600748	2023	3100	310000	0	-7.81699	0.000403	0.0061334	0.0107973	0.102659	1.92618	0.01642	1.70371	0.841658	1	0	0	42.86	24.1482	1.94591	0.446332	0	12.1564	2.24288	2636.27	58.2861	0.485988	0.394293	-0.0178673	-0.189878	0.0811488	6.42991	0.272312	0.0311423	35.9963	-0.429782	7383.81	-0.00684583	1
600773	2010	5401	540000	0	-5.33763	0.004784	4.06e-08	4.06e-08	0.19575	-0.476458	0.012671	2.04649	1.36359	1	0	0.000261	50	22.9065	2.07944	0.780388	0	10.3473	0.780875	14.857	67.7128	0.602464	0	-0.0250014	-0.196012	0.197625	15.8566	-0.121981	0.0240082	37.8319		0	-0.00753088	1
600773	2011	5401	540000	0	-6.55955	0.001415	0.0026651	0.0026651	-0.0395132	-0.10782	0.044828	2.18316	1.21158	1	0	0.000261	50	22.8501	2.07944	0.7627	0	10.5758	1.42098	14.857	66.7956	0.602464	0	-0.0193933	-0.193347	0.197625	14.9394	-0.121981	0.0296163	24.2434	4.06e-08	0	-0.00722786	1
600773	2012	5401	540000	1	-5.52738	0.003961	2.97e-09	2.97e-09	-0.0067658	-0.220026	0.011701	1.79952	1.58962	1	0	0	50	22.879	2.07944	0.823294	0	10.7149	1.7466	14.857	67.657	0.602464	0.278909	-0.0231962	-0.196012	0.197625	15.8008	0.156928	0.0258134	8.91742	0.0026651	0	-0.00753088	1
600773	2013	5401	540000	1	-6.05786	0.002334	-5.18e-08	-4.14e-08	-0.0424292	-0.744992	0.0081	2.74512	1.4479	1	0	0.000261	44.44	22.9064	2.19722	0.846093	0	10.8359	1.49031	14.857	63.9942	0.560505	0.350778	-0.0333717	-0.196012	0.155666	12.138	0.228796	0.0156378	8.66316	2.97e-09	0	-0.00753089	0
600773	2014	5401	540000	1	-6.88987	0.001017	-2.52e-08	-2.52e-08	-0.0958057	6.57447	0.004582	1.71562	1.43616	1	0	0.000206	44.44	23.107	2.19722	0.711109	0	10.9441	3.80944	14.857	51.3056	0.436171	0.150682	-0.0246255	-0.196012	0.0313318	-0.55059	0.0287006	0.024384	21.2973	-5.18e-08	0	-0.00753088	0
600773	2015	5401	540000	0	-7.04168	0.000874	1.72e-08	0.0006306	-0.0843651	15.8994	0.005177	2.37695	1.9183	1	0	0.000206	44.44	23.127	2.19722	0.686627	0	10.9891	3.19977	14.857	50.716	0.436171	0.158803	-0.0258682	-0.196012	0.0313318	-1.14019	0.0368212	0.0231414	11.2967	-2.52e-08	0	-0.00753088	1
600773	2016	5401	540000	0	-7.04071	0.000875	0.0188398	0.01943	0.0658587	0.651321	0.006637	2.4602	1.64444	1	0	0.000206	44.44	22.9502	2.19722	0.648577	0	11.0791	3.80944	14.857	47.278	0.436171	0.208042	-0.030306	-0.177172	0.0313318	-4.57819	0.086061	0.0187035	30.7762	1.72e-08	0	-0.0055614	1
600773	2017	5401	540000	0	-7.2132	0.000736	2.11e-08	0.0024231	-0.0326892	0.311486	0.006612	2.98295	1.47949	1	0	0.000206	44.44	23.1269	2.19722	0.607785	0	11.1739	3.80944	14.857	47.1598	0.436171	0.0550505	-0.0341434	-0.196012	0.0313318	-4.69639	-0.0669309	0.0148662	56.7617	0.0188398	0	-0.00753088	1
600773	2018	5401	540000	0	-6.89358	0.001013	2.68151	2.68444	2.46122	0.659188	0.008231	2.94789	1.12114	1	0	0.000183	33.33	23.1973	2.19722	0.675604	0	11.2605	3.80944	14.857	51.0277	0.47778	0.0885989	-0.0344319	2.4855	0.0729408	-0.82849	-0.0333824	0.0145777	34.7807	2.11e-08	0	15.3548	1
600773	2019	5401	540000	0	-6.88306	0.001024	2.33e-08	0.0066163	-0.012184	0.26893	0.007647	1.96967	1.08319	1	0	0.000183	33.33	23.3573	2.19722	0.689714	0	11.3708	3.80944	14.857	51.0277	0.47778	0	-0.0409003	-0.196012	0.0729408	-0.82849	-0.121981	0.0081093	38.3235	2.68151	0	-0.00753088	1
600773	2020	5401	540000	0	-6.95922	0.000949	-4.62e-08	0.0062412	-0.011546	1.4437	0.007334	2.15634	1.13414	1	0	0.000183	33.33	23.3987	2.19722	0.70802	0	11.2822	3.80944	14.857	51.0277	0.47778	0.123061	-0.0304765	-0.196012	0.0729408	-0.82849	0.00107992	0.0185331	47.6971	2.33e-08	0	-0.00753089	0
600773	2021	5401	540000	1	-6.76694	0.00115	-2.69e-10	0.0060931	0.0373315	0.946853	0.007637	1.91601	2.33629	1	0	0.000183	37.5	23.4034	2.07944	0.753565	0	11.3529	3.80944	14.857	49.938	0.47778	0.111679	-0.0277355	-0.196012	0.0729408	-1.91819	-0.0103027	0.0212741	22.4924	-4.62e-08	0	-0.00753088	0
600773	2022	5401	540000	1	-6.64259	0.001302	1.8163	1.82003	1.76323	0.249113	0.003425	1.54096	1.80202	1	0	0.000183	37.5	23.3584	2.07944	0.6696	0	11.3632	3.80944	14.857	50.6085	0.47778	0.0937973	-0.0287253	1.62029	0.0729408	-1.24769	-0.0281841	0.0202843	19.5149	-2.69e-10	0	4.25381	1
600773	2023	5401	540000	0	-5.99133	0.002494	9.09927	9.09245	8.39014	1.15538	-0.000305	1.41369	1.39324	0	0	0.000183	42.86	23.3265	1.94591	0.647692	0	11.4755	3.80944	14.857	49.394	0.47778	0	-0.0781651	8.90326	0.0729408	-2.46219	-0.121981	-0.0291555	39.4437	1.8163	0	705.743	1
600791	2009	1100	110000	0	-5.91707	0.002686	-0.0564488	-0.056263	-0.44426	10.214	0.009013	1.53807	1.45588	1	0	3.3e-05	42.86	21.7929	1.94591	0.563457	0	11.1627	2.00485	584.442	47.8451	0.452622	0	-0.0133638	-0.25246	0.0477828	-4.01109	-0.121981	0.0356457	34.1889		3495.23	-0.0160909	0
600791	2010	1100	110000	0	-7.0439	0.000872	-1.05e-08	0.000243	-0.0958057	44.8054	0.044313	1.20458	1.27287	1	0	3.3e-05	42.86	22.3158	1.94591	0.748335	0	11.2378	1.99631	580.735	48.1596	0.452622	0	-0.0146115	-0.196012	0.0477828	-3.69659	-0.121981	0.034398	56.0285	-0.0564488	3496.97	-0.00753088	0
600791	2011	1100	110000	1	-6.89055	0.001016	0.0397851	0.0399347	0.103063	3.14648	0.064123	1.46892	1.15442	1	0	3.3e-05	42.86	22.263	1.94591	0.762286	0	11.3103	1.95615	583.623	50.5709	0.452622	0	-0.0100069	-0.156227	0.0477828	-1.28529	-0.121981	0.0390027	51.7402	-1.05e-08	3498.71	-0.00381298	1
600791	2012	1100	110000	1	-6.77277	0.001143	0.0258469	0.0259824	0.138058	2.27784	0.054238	1.93552	1.06799	1	0	3.3e-05	42.86	22.3185	1.94591	0.839623	0	11.3791	1.9306	790.672	49.4094	0.452622	0	-0.0107141	-0.170165	0.0477828	-2.44679	-0.121981	0.0382955	19.8029	0.0397851	3500.45	-0.0049273	1
600791	2013	1100	110000	0	-7.56336	0.000519	0.0094549	0.0095076	-0.0958057	4.19988	0.040026	2.65053	1.09826	1	0	3.3e-05	42.86	22.6756	1.94591	0.568821	0	11.4427	1.96002	794.439	48.63	0.452622	0	-0.0190513	-0.186557	0.0477828	-3.22619	-0.121981	0.0299583	48.6764	0.0258469	3502.19	-0.00649282	1
600791	2014	1100	110000	0	-7.5711	0.000515	0.0392233	0.0392665	-0.0329603	0.311481	0.036433	2.86381	1.1702	1	0	3.3e-05	42.86	22.5104	1.94591	0.543156	0	11.5129	1.98986	798.036	47.9036	0.452622	0	-0.0201101	-0.156788	0.0477828	-3.95259	-0.121981	0.0288995	50.3482	0.0094549	3503.93	-0.00385427	1
600791	2015	1100	110000	1	-7.3376	0.00065	-5.97e-09	-5.97e-09	0.0233111	1.16046	0.025901	2.82037	1.40979	1	0	0.000254	42.86	22.3918	1.94591	0.529776	0	11.5759	2.1227	804.98	46.9372	0.452622	0	-0.0279781	-0.196012	0.0477828	-4.91899	-0.121981	0.0210315	43.6037	0.0392233	3505.67	-0.00753088	0
600791	2016	1100	110000	1	-7.29453	0.000679	-3.01e-08	-3.01e-08	0.0509961	2.34044	0.015295	2.91182	1.33047	1	0	0.000224	42.86	22.3527	1.94591	0.599947	0	11.6801	2.20572	808.546	48.8576	0.452622	0	-0.0222412	-0.196012	0.0477828	-2.99859	-0.121981	0.0267684	17.9064	-5.97e-09	3507.41	-0.00753089	0
600791	2017	1100	110000	1	-6.93289	0.000974	2.05e-08	2.05e-08	0.0823743	-0.089231	0.002323	2.94059	1.04448	1	0	3e-06	33.33	22.564	1.79176	0.769772	0	11.7675	2.26245	812.048	48.0133	0.452622	0	-0.0211622	-0.196012	0.0477828	-3.84289	-0.121981	0.0278474	51.4846	-3.01e-08	3509.15	-0.00753088	1
600791	2018	1100	110000	0	-7.77157	0.000421	1.97e-08	1.97e-08	0.0382678	3.98973	0.005549	1.83853	0.782183	1	0	0	42.86	22.635	1.94591	0.808943	0	11.8509	2.32466	815.164	46.2748	0.452622	0	-0.0204054	-0.196012	0.0477828	-5.58139	-0.121981	0.0286042	29.0865	2.05e-08	3510.89	-0.00753088	1
600791	2019	1100	110000	0	-6.25265	0.001922	-0.0829847	-0.0829374	-0.16505	4.93372	0.002508	4.32912	0.827003	1	0	0	42.86	23.3074	1.94591	0.835986	0	12.009	2.08012	818.065	46.3435	0.452622	0	-0.0308977	-0.278996	0.0477828	-5.51269	-0.121981	0.0181119	30.3964	1.97e-08	3512.63	-0.0217168	0
600791	2020	1100	110000	1	-6.12635	0.00218	3.51e-08	1.9e-05	0.0299365	3.45298	-0.004025	2.11369	0.915437	1	0	0	42.86	23.6238	1.94591	0.85796	0	12.013	2.24456	820.841	46.7313	0.452622	0	-0.0789453	-0.196012	0.0477828	-5.12489	-0.121981	-0.0299357	32.2433	-0.0829847	3514.37	-0.00753088	1
600791	2021	1100	110000	1	-7.24743	0.000711	2.56e-08	1.16e-05	-0.0701392	4.47838	0.002614	1.45392	0.886318	1	0	0	42.86	23.7824	1.94591	0.788586	1	12.1226	2.13751	823.126	47.0234	0.452622	0	-0.0299677	-0.196012	0.0477828	-4.83279	-0.121981	0.0190419	40.8281	3.51e-08	3516.11	-0.00753088	1
600791	2022	1100	110000	1	-7.32312	0.00066	-3.36e-08	2.94e-05	0.0427863	26.6832	0.006475	2.57838	0.823062	1	0	1e-06	42.86	23.7267	1.94591	0.824711	0	12.1564	2.29499	830.569	46.9637	0.452622	0	-0.0242738	-0.196012	0.0477828	-4.89249	-0.121981	0.0247358	31.1972	2.56e-08	3517.85	-0.00753089	0
600791	2023	1100	110000	1	-6.25	0.001927	-0.065595	-0.0656084	-0.313671	9.11256	-0.029936	2.1908	0.946187	0	0	1e-06	42.86	23.7756	1.94591	0.687814	0	12.2075	2.48169	832.05	47.1974	0.452622	0	-0.0981448	-0.261607	0.0477828	-4.65879	-0.121981	-0.0491352	36.6125	-3.36e-08	3519.59	-0.0179038	0
600807	2009	3701	370000	1	-4.74256	0.008641	-0.109385	-0.108431	-0.36644	5.9852	-0.051807	1.16826	2.20823	0	0	1.9e-05	33.33	20.8301	2.19722	0.764066	0	10.8273	1.70106	523.029	53.364	0.327913	0	-0.0755984	-0.305396	-0.0769262	1.50781	-0.121981	-0.0265888	77.9276		4659.23	-0.0284833	0
600807	2010	3701	370000	1	-6.13684	0.002157	1.95e-08	0.0010555	0.200046	44.8054	0.055329	1.87065	1.50798	0	0	1.9e-05	33.33	21.3192	2.19722	0.774288	1	10.9676	1.61592	519.872	53.3859	0.327913	0	-0.0218701	-0.196012	-0.0769262	1.52971	-0.121981	0.0271395	116.321	-0.109385	4661.55	-0.00753088	1
600807	2011	3701	370000	1	-5.96851	0.002552	-1.64e-08	0.0005998	-0.0749081	1.09203	0.022933	1.34878	1.84249	0	0	1.9e-05	33.33	21.4105	2.19722	0.839149	0	11.0715	1.56451	521.85	51.8914	0.327913	0	-0.0229824	-0.196012	-0.0769262	0.0352103	-0.121981	0.0260272	96.1249	1.95e-08	4663.86	-0.00753088	0
600807	2012	3701	370000	1	-5.47163	0.004187	2.84e-10	0.0006791	0.067059	-0.301842	0.005382	1.72809	1.64301	0	0	1.2e-05	33.33	21.6424	2.19722	0.7613	0	11.1483	1.54178	553.713	52.0922	0.327913	0	-0.0288817	-0.196012	-0.0769262	0.23601	-0.121981	0.0201279	96.0289	-1.64e-08	4666.18	-0.00753088	1
600807	2013	3701	370000	1	-5.76154	0.003136	9.79e-09	0.0001337	0.0129941	2.80152	0.005612	1.65172	1.51326	0	0	1.2e-05	37.5	21.7931	2.07944	0.693501	0	11.3542	1.49373	556.687	52.3948	0.327913	0	-0.0425373	-0.196012	-0.0769262	0.53861	-0.121981	0.00647226	95.482	2.84e-10	4668.5	-0.00753088	1
600807	2014	3701	370000	1	-6.07693	0.00229	0.131112	0.131112	0.105953	1.19095	0.022474	1.34425	1.63949	0	0	0	33.33	22.0151	2.19722	0.722091	0	11.3151	1.47442	559.158	59.8684	0.493518	0.064271	-0.0374762	-0.0648993	0.0886788	8.01221	-0.0577103	0.0115333	75.8466	9.79e-09	4670.82	-0.00027335	1
600807	2015	3701	370000	0	-6.5714	0.001398	-2.33e-08	-2.33e-08	0.037447	2.74409	0.021876	1.33251	2.44715	0	0	0	33.33	22.379	2.19722	0.595714	0	11.3612	1.58588	564.032	37.8355	0.304144	0	-0.0261134	-0.196012	-0.100695	-14.0207	-0.121981	0.0228962	62.4874	0.131112	4673.14	-0.00753088	0
600807	2016	3701	370000	0	-5.79056	0.003047	0.573156	0.573571	0.877041	3.31373	0.013357	1.34081	1.74249	0	0	0.026904	33.33	22.9655	2.19722	0.302485	0	11.4186	1.73959	566.499	33.0341	0.294518	0	-0.103418	0.377144	-0.110321	-18.8221	-0.121981	-0.054408	111.215	-2.33e-08	4675.46	0.0536441	1
600807	2017	3701	370000	0	-4.38214	0.0102	0.62583	0.62583	0.754913	0.428592	-0.046424	1.12574	1.64995	0	0	0.017182	33.33	23.065	2.19722	0.150691	0	11.4955	1.8015	566.037	31.5486	0.294518	0	-0.55429	0.429819	-0.110321	-20.3076	-0.121981	-0.50528	156.336	0.573156	4677.78	0.0794065	1
600807	2020	3701	370000	0	-4.20653	0.0102	0.0656604	0.0656604	-0.0958057	0.506441	-0.094677	0.889825	1.47429	1	0	0	30	22.2722	2.3979	0.150817	0	11.6101	1.94309	571.952	30.7313	0.167742	0.125476	-0.604152	-0.130351	-0.237097	-21.1249	0.00349453	-0.555143	89.5036		4684.74	-0.00221486	1
600807	2021	3701	370000	0	-5.22438	0.005355	0.0472131	0.0472131	0.155698	0.651336	0.00662	0.837205	1.42974	1	1	0	33.33	22.5449	2.19722	0.336214	1	11.7206	1.95503	573.544	27.9256	0.160866	0.123534	-0.0898624	-0.148799	-0.243973	-23.9306	0.00155277	-0.0408528	93.1295	0.0656604	4687.06	-0.00329455	1
600807	2022	3701	370000	1	-5.52161	0.003983	4.33e-09	4.33e-09	0.141026	0.112145	0.020174	1.12478	1.48347	1	1	0	37.5	22.1095	2.07944	0.225382	0	11.762	2.08514	578.732	27.9008	0.160866	0.242558	-0.0793429	-0.196012	-0.243973	-23.9554	0.120577	-0.0303333	40.5317	0.0472131	4689.38	-0.00753088	1
600807	2023	3701	370000	0	-4.53945	0.0102	0.911247	0.914757	1.3657	1.06237	-0.041336	1.054	2.00591	0	0	0	33.33	21.5282	2.19722	0.290083	0	11.8156	2.17051	579.981	25.866	0.160866	0.164716	-0.328923	0.715235	-0.243973	-25.9902	0.0427344	-0.279914	88.6672	4.33e-09	4691.7	0.365886	1
600848	2009	3100	310000	1	-4.4922	0.0102	0.129561	0.129562	0.143509	-0.045294	0.004245	1.08003	3.74023	1	0	0.000108	33.33	20.9479	2.19722	0.156653	0	11.2771	1.97283	2043.27	40.258	0.263869	0.579378	-0.928805	-0.0664503	-0.14097	-11.5982	0.457396	-0.879796	38.4074		7332.71	-0.00029342	1
600848	2010	3100	310000	1	-4.49893	0.0102	0.0693724	0.0732152	0.0526437	-0.129081	0.0045	0.944802	4.03411	1	0	0.000108	33.33	20.9893	2.48491	0.134841	0	11.2395	1.98964	2030.2	39.145	0.263869	0.0454484	-0.92578	-0.126639	-0.14097	-12.7112	-0.0765329	-0.87677	30.6271	0.129561	7336.36	-0.00203098	1
600848	2011	3100	310000	1	-4.47234	0.0102	0.143489	0.149423	0.120334	0.067889	0.004628	0.922623	2.41187	1	0	0.000111	33.33	21.1393	2.48491	0.132564	0	11.3213	1.93777	2040.35	39.145	0.263869	0	-0.928805	-0.0525231	-0.14097	-12.7112	-0.121981	-0.879796	27.6435	0.0693724	7340.01	-0.000144894	1
600848	2012	3100	310000	1	-4.53618	0.0102	0.0441384	0.0497135	0.0290456	0.182767	0.006271	0.882779	2.19362	1	0	0.000111	33.33	21.2454	2.48491	0.119195	0	11.3548	1.80787	2646.57	39.619	0.268609	0.161418	-0.928805	-0.151873	-0.13623	-12.2372	0.0394367	-0.879796	16.0716	0.143489	7343.66	-0.00350303	1
600848	2013	3100	310000	1	-4.42438	0.0102	0.0441973	0.0613876	0.03238	0.002938	0.006748	0.799159	2.26903	1	0	1.9e-05	33.33	21.3024	2.48491	0.116927	0	11.4086	2.0534	2659.04	39.619	0.268609	0.102019	-0.91324	-0.151814	-0.13623	-12.2372	-0.0199627	-0.86423	26.5365	0.0441384	7347.31	-0.00349896	1
600848	2014	3100	310000	1	-3.47096	0.0102	0.217514	0.237344	0.151465	-0.001986	-0.034843	0.691169	3.14366	1	0	4e-06	33.33	21.2648	2.19722	0.110277	0	11.4863	2.03311	2671.05	34.5021	0.265024	0.0559957	-0.704786	0.0215027	-0.139815	-17.3541	-0.0659856	-0.655776	32.414	0.0441973	7350.96	9.94215e-06	1
600848	2015	3100	310000	1	-8.64481	0.000176	-3.17e-08	-3.17e-08	0.0401508	44.8054	0.034727	2.91084	1.92866	1	0	0	33.33	22.6663	2.19722	0.571978	1	11.5502	2.125	2694.29	54.6684	0.450721	0.0799717	-0.0120402	-0.196012	0.0458818	2.81221	-0.0420096	0.0369694	29.1478	0.217514	7354.61	-0.00753089	0
600848	2016	3100	310000	0	-8.38561	0.000228	5.94e-09	5.94e-09	0.0435493	2.76175	0.036223	2.19102	1.54182	1	0	0	37.5	23.0963	2.07944	0.557542	0	11.6662	1.91582	2706.22	64.3418	0.450721	0.385829	-0.015094	-0.196012	0.0458818	12.4856	0.263848	0.0339155	24.0629	-3.17e-08	7358.26	-0.00753088	1
600848	2017	3100	310000	0	-8.79757	0.000151	0.0584114	0.0584114	0.0631706	0.420398	0.031334	2.17032	1.51103	1	0	0	33.33	23.2972	2.19722	0.521287	0	11.7491	1.99748	2728.76	51.4296	0.36027	0.270297	-0.0140401	-0.1376	-0.0445692	-0.42659	0.148316	0.0349695	22.1316	5.94e-09	7361.91	-0.0026053	1
600848	2018	3100	310000	1	-8.26607	0.000257	0.316429	0.316429	0.417812	-0.044508	0.027566	2.7299	1.70554	1	0	0	33.33	23.465	2.19722	0.422401	0	11.8129	2.06757	2739.26	51.4296	0.36027	0.221214	-0.0183754	0.120417	-0.0445692	-0.42659	0.0992329	0.0306342	27.9056	0.0584114	7365.56	0.00174609	1
600848	2019	3100	310000	1	-8.32678	0.000242	1.53553	1.53553	1.72079	0.148733	0.039207	2.18816	1.35738	1	0	0	37.5	24.3551	2.07944	0.447493	0	11.9658	1.93479	2748.93	60.469	0.356549	0.174078	-0.0194612	1.33952	-0.0482902	8.61281	0.0520964	0.0295484	27.769	0.316429	7369.21	2.4035	1
600848	2020	3100	310000	0	-8.11743	0.000298	0.0209382	0.0209382	0.0663461	-0.015034	0.039005	1.42137	1.33748	1	0	5.9e-05	30	24.4564	2.3979	0.435316	0	11.9563	2.01522	2608.68	60.469	0.356549	0.13906	-0.0149406	-0.175073	-0.0482902	8.61281	0.0170788	0.034069	28.2372	1.53553	7372.86	-0.00536613	1
600848	2021	3100	310000	0	-8.22346	0.000268	0.235129	0.235129	0.261638	0.078048	0.037761	1.58278	1.20385	1	0	4.7e-05	36.36	24.6205	2.3979	0.416367	0	12.0645	2.04235	2615.95	60.4689	0.356548	0.0960684	-0.0148507	0.0391177	-0.0482912	8.61271	-0.0259129	0.0341589	42.6688	0.0209382	7376.51	5.98578e-05	1
600848	2022	3100	310000	1	-8.18216	0.00028	0.185909	0.185909	0.192413	-0.307938	0.020306	1.57069	1.0292	1	0	4.9e-05	44.44	24.9177	2.19722	0.473817	0	12.1002	2.16094	2636.69	59.1404	0.356548	0.0406918	-0.0136791	-0.0101029	-0.0482912	7.28421	-0.0812896	0.0353304	43.8445	0.235129	7380.16	-1.03118e-06	1
600848	2023	3100	310000	1	-8.10616	0.000302	0.966199	0.96656	1.00873	2.02971	0.019777	1.74463	0.908848	1	0	1.1e-05	57.14	25.118	1.94591	0.506947	0	12.1564	2.24288	2636.27	62.0708	0.356548	0.0493136	-0.0122713	0.770188	-0.0482912	10.2146	-0.0726678	0.0367382	35.9963	0.185909	7383.81	0.456867	1
600895	2009	3100	310000	1	-7.9601	0.000349	0.253291	0.253329	0.305971	0.164325	0.055557	1.94717	1.97208	1	0	0.00075	42.86	23.3821	1.94591	0.226299	0	11.2771	1.97283	2043.27	55.1028	0.535822	0.123486	-0.00704378	0.0572797	0.130983	3.24661	0.00150503	0.0419658	38.4074		7332.71	0.000187933	1
600895	2010	3100	310000	0	-7.28981	0.000682	-0.65385	-0.65371	-0.579267	-0.275414	0.028593	1.62824	1.40946	1	0	0.00077	42.86	23.5674	1.94591	0.2568	0	11.2395	1.98964	2030.2	54.3535	0.535822	0.0323952	-0.0125195	-0.849862	0.130983	2.49731	-0.0895861	0.03649	30.6271	0.253291	7336.36	-0.613826	0
600895	2011	3100	310000	0	-7.35954	0.000636	0.664938	0.664977	0.612129	2.261	0.026379	1.32001	1.21846	1	0	0.000299	42.86	23.6037	1.94591	0.309213	0	11.3213	1.93777	2040.35	57.354	0.535822	0.227048	-0.0113534	0.468926	0.130983	5.49781	0.105067	0.0376562	27.6435	-0.65385	7340.01	0.103113	1
600895	2012	3100	310000	1	-7.44536	0.000584	0.118377	0.118551	0.0930789	2.35982	0.021232	1.29806	1.2224	1	0	0.000161	42.86	23.6269	1.94591	0.336323	0	11.3548	1.80787	2646.57	55.8641	0.535822	0.344276	-0.0125009	-0.0776344	0.130983	4.00791	0.222295	0.0365087	16.0716	0.664938	7343.66	-0.00046791	1
600895	2013	3100	310000	1	-7.5484	0.000527	0.123659	0.123659	0.0860492	2.01476	0.021013	1.35509	1.23742	1	0	0.00014	50	23.6298	1.79176	0.30223	0	11.4086	2.0534	2659.04	54.6969	0.535822	0.355171	-0.0150143	-0.0723532	0.130983	2.84071	0.233189	0.0339953	26.5365	0.118377	7347.31	-0.000378768	1
600895	2014	3100	310000	0	-7.85317	0.000388	0.0449939	0.0451195	-0.0265821	3.76082	0.023412	1.13554	1.74307	1	0	0.000101	42.86	23.5967	1.94591	0.291054	0	11.4863	2.03311	2671.05	55.0014	0.535822	0.293894	-0.0163144	-0.151018	0.130983	3.14521	0.171913	0.0326952	32.414	0.123659	7350.96	-0.00344417	1
600895	2015	3100	310000	1	-8.02537	0.000327	5.51e-08	0.0003241	-0.0388861	1.82197	0.026434	1.31769	2.98194	1	0	0.000107	50	23.6427	1.79176	0.263991	0	11.5502	2.125	2694.29	54.0732	0.507549	0.25882	-0.017336	-0.196012	0.10271	2.21701	0.136839	0.0316736	29.1478	0.0449939	7354.61	-0.00753088	1
600895	2016	3100	310000	1	-8.30193	0.000248	0.0411959	0.0411959	0.0752429	0.781675	0.038188	1.80155	1.99606	1	0	9.6e-05	50	23.6698	1.79176	0.274174	0	11.6662	1.91582	2706.22	54.4722	0.507549	0.234733	-0.016275	-0.154816	0.10271	2.61601	0.112752	0.0327345	24.0629	5.51e-08	7358.26	-0.00371061	1
600895	2017	3100	310000	1	-7.83229	0.000397	1.85e-08	8.44e-05	-0.0221049	1.97355	0.024328	1.34804	1.71174	1	1	8.8e-05	50	23.6668	1.79176	0.269284	0	11.7491	1.99748	2728.76	56.863	0.507549	0.140377	-0.0191275	-0.196012	0.10271	5.00681	0.0183958	0.0298821	22.1316	0.0411959	7361.91	-0.00753088	1
600895	2018	3100	310000	1	-8.13232	0.000294	-3.74e-08	0.0001521	-0.003729	0.981369	0.025329	1.77478	1.72309	1	0	6.3e-05	50	23.7019	1.79176	0.220803	0	11.8129	2.06757	2739.26	57.0204	0.507549	0.286129	-0.0220277	-0.196012	0.10271	5.16421	0.164148	0.0269819	27.9056	1.85e-08	7365.56	-0.00753089	0
600895	2019	3100	310000	1	-7.61218	0.000494	2.12e-08	9.59e-05	0.0785682	1.95586	0.020745	2.19471	1.41413	1	0	7e-05	50	23.9665	1.79176	0.444488	0	11.9658	1.93479	2748.93	57.0204	0.507549	0.236638	-0.0187954	-0.196012	0.10271	5.16421	0.114657	0.0302142	27.769	-3.74e-08	7369.21	-0.00753088	1
600895	2020	3100	310000	1	-8.46895	0.00021	1.57e-08	4.11e-05	0.0333143	-0.279907	0.052793	1.1284	1.36192	1	0	6.9e-05	50	24.2143	1.79176	0.238538	0	11.9563	2.01522	2608.68	55.8931	0.507549	0	-0.0166335	-0.196012	0.10271	4.03691	-0.121981	0.0323761	28.2372	2.12e-08	7372.86	-0.00753088	1
600895	2021	3100	310000	1	-7.49474	0.000556	0.374012	0.374061	0.414827	0.954036	0.017404	1.46662	1.23665	1	0	7.2e-05	57.14	24.341	1.60944	0.243637	0	12.0645	2.04235	2615.95	54.8013	0.507549	0	-0.0216126	0.178	0.10271	2.94511	-0.121981	0.027397	42.6688	1.57e-08	7376.51	0.00563979	1
600895	2022	3100	310000	1	-7.53714	0.000533	-1.26e-08	4.58e-05	0.0207857	-0.044376	0.018434	1.12555	1.05317	1	0	8.2e-05	50	24.4781	1.79176	0.277398	0	12.1002	2.16094	2636.69	54.7031	0.507549	0	-0.0209028	-0.196012	0.10271	2.84691	-0.121981	0.0281068	43.8445	0.374012	7380.16	-0.00753088	0
600895	2023	3100	310000	1	-7.32309	0.00066	0.220554	0.220597	0.298496	-0.768235	0.018442	1.37933	1.27203	1	0	7.2e-05	50	24.6552	1.79176	0.336549	0	12.1564	2.24288	2636.27	55.0379	0.507549	0	-0.0193743	0.0245427	0.10271	3.18171	-0.121981	0.0296353	35.9963	-1.26e-08	7383.81	1.47832e-05	1
601155	2015	3204	320000		0	0	-0.144	-0.141311	-0.350126	0	0.035391	1.22399	1.09556	0	0	0	40	24.9399	1.60944	0.482695	0	11.6282	1.01544	790.725	68.6972	0.620585	0	-0.00905746	-0.340012	0.215746	16.841	-0.121981	0.0399521	130.185		11591.4	-0.039308	0
601155	2016	3204	320000		0	0	0.0064303	0.0072825	-0.0132949	4.81982	0.03059	1.12807	1.03077	0	1	0.004781	33.33	25.3596	2.19722	0.382789	0	11.7177	1.04664	794.227	67.5516	0.610009	0	-0.0202653	-0.189581	0.20517	15.6954	-0.121981	0.0287442	146.577	-0.144	11597.1	-0.00681376	1
601155	2017	3204	320000		-6.86806	0.001039	6.63e-08	0.0005979	0.0655701	3.28204	0.034111	1.08566	1.06976	0	1	0.004782	33.33	25.9356	2.19722	0.416174	0	11.8311	1.00918	794.041	69.0922	0.610144	0	-0.0209208	-0.196012	0.205305	17.236	-0.121981	0.0280888	121.84	0.0064303	11602.9	-0.00753087	1
601155	2018	3204	320000	1	-7.41531	0.000602	0.153336	0.153679	0.174328	2.2467	0.036961	1.17176	1.00755	0	0	0.003146	33.33	26.5233	2.19722	0.440705	0	11.9136	1.06853	797.131	68.4007	0.61062	0	-0.0175813	-0.0426758	0.205781	16.5445	-0.121981	0.0314282	156.949	6.63e-08	11608.6	-7.77221e-05	1
601155	2019	3204	320000	0	-7.31068	0.000668	0.182318	0.182456	0.106346	3.50424	0.028846	1.04407	1.05481	0	1	0.004222	33.33	26.8591	2.19722	0.500441	0	11.9601	1.16112	799.962	71.1939	0.61062	0	-0.0167553	-0.0136933	0.205781	19.3377	-0.121981	0.0322543	141.803	0.153336	11614.4	-2.56757e-06	1
601155	2020	3204	320000	1	-7.38743	0.000619	0.166524	0.166543	0.196842	1.32997	0.03062	1.10666	0.993377	0	1	0.002938	42.86	27.0107	1.94591	0.503168	0	11.9046	1.30885	802.728	69.4061	0.610887	0	-0.010984	-0.0294875	0.206048	17.5499	-0.121981	0.0380256	135.692	0.182318	11620.1	-2.56397e-05	1
601155	2021	3204	320000	1	-7.49863	0.000554	-1.43e-08	7.4e-05	-0.0010784	0.969192	0.025753	1.06956	0.941519	0	0	0.003057	42.86	27.0042	1.94591	0.468564	0	12.0181	1.33031	804.963	69.0019	0.609717	0	-0.0112883	-0.196012	0.204878	17.1457	-0.121981	0.0377213	172.557	0.166524	11625.9	-0.00753088	0
601155	2022	3204	320000	1	-6.95829	0.00095	4.23e-08	0.0002558	-0.0011158	1.83376	0.003462	0.963799	0.905613	0	0	0.002899	42.86	26.8499	1.94591	0.446302	0	12.0909	1.44271	812.24	69.2204	0.610918	0	-0.0123721	-0.196012	0.206079	17.3642	-0.121981	0.0366375	169.82	-1.43e-08	11631.6	-0.00753088	1
601155	2023	3204	320000	1	-7.21144	0.000738	1.8163	1.82003	1.76323	0.62292	0.001496	0.924367	0.837837	0	1	0.002607	42.86	26.6478	1.94591	0.380923	0	12.1461	1.61065	813.475	68.7829	0.610918	0	-0.928805	1.62029	0.206079	16.9267	-0.121981	-0.879796	165.589	4.23e-08	11637.4	4.25381	1
601512	2019	3205	320000		0	0	2.55233	2.56619	2.99062	-0.165388	0.066772	2.00872	1.03055	1	1	0	33.33	23.8644	2.19722	0.297325	0	12.0961	1.56564	959.151	80.9999	0.468	0.170598	-0.00486696	2.35632	0.0631608	29.1437	0.0486164	0.0441426	7.74031		9511.39	13.0829	1
601512	2020	3205	320000		0	0	2.51692	2.53049	2.95149	0.320232	0.062873	2.11956	0.997842	1	1	0	33.33	23.9715	2.19722	0.33879	0	11.9733	1.69538	952.981	80.9999	0.468	0.452769	-0.00403082	2.32091	0.0631608	29.1437	0.330787	0.0449788	79.2081	2.55233	9516.1	12.5019	1
601512	2021	3205	320000		-9.40001	8.3e-05	0.169501	0.170109	0.20366	1.44892	0.067828	2.02198	0.949526	1	1	0	33.33	24.1053	2.19722	0.362519	0	12.0868	1.73883	955.635	80.9999	0.468	0.41189	-0.00403082	-0.0265103	0.0631608	29.1437	0.289909	0.0449788	85.3704	2.51692	9520.81	-1.86313e-05	1
601512	2022	3205	320000	1	-9.56247	7e-05	0.155377	0.156334	0.182647	1.5484	0.067269	2.19592	0.813451	1	1	0	33.33	24.2031	2.19722	0.339212	0	12.1336	1.88861	964.278	80.9999	0.468	0.35545	-0.00403082	-0.0406345	0.0631608	29.1437	0.233469	0.0449788	68.8966	0.169501	9525.52	-6.70941e-05	1
601512	2023	3205	320000	1	-9.2444	9.7e-05	-0.0701678	-0.0711567	-0.0912222	0.489373	0.043669	2.18659	0.784506	1	1	0	33.33	24.2796	2.19722	0.330595	0	12.158	2.07876	969.787	80.9999	0.468	0.168751	-0.00403082	-0.26618	0.0631608	29.1437	0.0467701	0.0449788	58.6966	0.155377	9530.23	-0.0188592	0
601588	2009	1100	110000	1	-7.8654	0.000384	0.158455	0.161367	0.206854	-0.404682	0.027108	2.19828	1.31878	1	0	0	42.86	23.995	1.94591	0.518242	0	11.1627	2.00485	584.442	58.9476	0.344815	0.854926	-0.00419593	-0.0375566	-0.0600242	7.09141	0.732944	0.0448137	34.1889		3495.23	-5.29734e-05	1
601588	2010	1100	110000	1	-7.46824	0.000571	0.160115	0.161722	0.164495	-0.446084	0.01183	2.49286	1.07475	1	0	0	42.86	23.9713	1.94591	0.588574	0	11.2378	1.99631	580.735	58.9157	0.344815	0.854926	-0.0062499	-0.035897	-0.0600242	7.05951	0.732944	0.0427597	56.0285	0.158455	3496.97	-4.62565e-05	1
601588	2011	1100	110000	1	-7.79729	0.000411	0.238169	0.240913	0.224208	0.057036	0.017217	2.17801	0.986267	1	0	0	42.86	24.0736	1.94591	0.627194	0	11.3103	1.95615	583.623	58.9159	0.344815	0.854926	-0.00561875	0.0421569	-0.0600242	7.05971	0.732944	0.0433908	51.7402	0.160115	3498.71	7.49213e-05	1
601588	2012	1100	110000	1	-7.76657	0.000423	0.0819612	0.0859952	0.0879897	0.097386	0.020675	1.8554	1.00196	1	0	0	33.33	24.1071	2.19722	0.640962	0	11.3791	1.9306	790.672	58.8783	0.344815	0.854926	-0.00582486	-0.11405	-0.0600242	7.02211	0.732944	0.0431847	19.8029	0.238169	3500.45	-0.00148351	1
601588	2013	1100	110000	1	-7.83435	0.000396	-3.49e-09	0.0018904	-0.0384083	-0.069584	0.021714	2.10332	0.960796	1	0	0	33.33	24.1922	2.19722	0.640624	0	11.4427	1.96002	794.439	58.8543	0.344815	0.854926	-0.00791627	-0.196012	-0.0600242	6.99811	0.732944	0.0410933	48.6764	0.0819612	3502.19	-0.00753088	0
601588	2014	1100	110000	1	-7.39597	0.000613	0.165729	0.168691	0.168211	1.16684	0.015582	2.25457	1.10597	1	0	0	50	24.3525	1.79176	0.635689	0	11.5129	1.98986	798.036	58.7821	0.344815	0.854926	-0.00884908	-0.0302824	-0.0600242	6.92591	0.732944	0.0401605	50.3482	-3.49e-09	3503.93	-2.77696e-05	1
601588	2015	1100	110000	1	-7.21169	0.000737	-0.000185897	0.00138438	0.00728272	0.253783	0.0134	2.13043	1.10295	1	0	0	33.33	24.5822	2.19722	0.655677	0	11.5759	2.1227	804.98	58.8689	0.344815	0.733378	-0.00921547	-0.196198	-0.0600242	7.01271	0.611397	0.0397941	43.6037	0.165729	3505.67	-0.00755233	0
601588	2016	1100	110000	1	-7.07422	0.000846	0.0311514	0.0330139	0.0310315	-0.104825	0.008153	1.88374	1.02199	1	0	0	33.33	24.8875	2.19722	0.643222	0	11.6801	2.20572	808.546	58.54	0.344815	0.45591	-0.0138077	-0.16486	-0.0600242	6.68381	0.333928	0.0352019	17.9064	-0.000185897	3507.41	-0.00448072	1
601588	2017	1100	110000	1	-7.19003	0.000753	0.0762789	0.0779148	0.0841542	1.37626	0.016387	1.79214	1.06058	1	0	0	33.33	25.105	2.19722	0.657062	0	11.7675	2.26245	812.048	58.5865	0.344815	0.485348	-0.0146138	-0.119733	-0.0600242	6.73031	0.363367	0.0343958	51.4846	0.0311514	3509.15	-0.00171648	1
601588	2018	1100	110000	0	-7.31929	0.000662	0.219677	0.221467	0.211009	0.335895	0.021689	1.65582	0.933637	1	0	0	33.33	25.2439	2.19722	0.657228	0	11.8509	2.32466	815.164	58.5961	0.344815	0.426981	-0.0144705	0.0236656	-0.0600242	6.73991	0.304999	0.0345391	29.0865	0.0762789	3510.89	1.32542e-05	1
601588	2019	1100	110000	0	-7.30654	0.000671	0.0775888	0.0786738	0.0782943	5.5986	0.019655	1.6536	0.924005	1	0	0	33.33	25.2646	2.19722	0.647405	0	12.009	2.08012	818.065	58.6261	0.344815	0.367119	-0.0172303	-0.118423	-0.0600242	6.76991	0.245138	0.0317793	30.3964	0.219677	3512.63	-0.00166076	1
601588	2020	1100	110000	0	-7.09315	0.00083	0.105181	0.105861	0.113753	7.91906	0.006663	1.7954	0.889853	1	0	0	37.5	25.1828	2.07944	0.652918	0	12.013	2.24456	820.841	58.6036	0.344815	0.409608	-0.0125903	-0.0908307	-0.0600242	6.74741	0.287627	0.0364193	32.2433	0.0775888	3514.37	-0.000749372	1
601588	2021	1100	110000	0	-7.17108	0.000768	0.115511	0.116868	0.0858347	-0.294841	0.001244	1.70679	0.891375	1	0	0	37.5	25.1016	2.07944	0.573699	0	12.1226	2.13751	823.126	58.6057	0.344815	0.445467	-0.0136185	-0.0805003	-0.0600242	6.74951	0.323486	0.0353911	40.8281	0.105181	3516.11	-0.000521665	1
601588	2022	1100	110000	1	-6.724	0.0012	-0.153024	-0.151205	-0.184343	1.19278	-0.024567	1.73649	0.893252	1	0	0	37.5	24.9321	2.07944	0.58863	0	12.1564	2.29499	830.569	58.6801	0.344815	0.458595	-0.046837	-0.349035	-0.0600242	6.82391	0.336614	0.00217256	31.1972	0.115511	3517.85	-0.0425215	0
601588	2023	1100	110000	1	-8.00313	0.000334	0.109329	0.111396	0.107592	0.633464	-0.001128	2.17755	0.87168	1	0	0	42.86	24.7526	1.94591	0.552531	1	12.2075	2.48169	832.05	58.7148	0.344815	0.492795	-0.0366341	-0.0866824	-0.0600242	6.85861	0.370814	0.0123755	36.6125	-0.153024	3519.59	-0.000651317	1
603506	2018	3301	330000		0	0	0.239506	0.239506	0.226122	0.192421	0.071399	1.57842	1.30631	0	1	0.236536	42.86	21.0179	1.94591	0.000475097	0	11.8507	2.6558	402.966	60.8237	0.343637	0.342432	-0.0250223	0.0434943	-0.0612022	8.96751	0.22045	0.0239873	137.036		10734	8.22807e-05	1
603506	2019	3301	330000		-7.66533	0.000469	0.243497	0.243497	0.228796	0.08038	0.07469	1.41218	1.32878	0	1	0.236536	42.86	21.1998	1.94591	0.00811024	0	11.9347	2.68246	404.4	60.8237	0.343637	0.26704	-0.0286022	0.047485	-0.0612022	8.96751	0.145059	0.0204073	146.82	0.239506	10739.3	0.000107071	1
603506	2020	3301	330000	0	-7.65894	0.000472	0.242584	0.242584	0.266017	0.108947	0.082755	1.33237	1.25873	0	1	0.229091	50	21.2863	1.79176	0.00616378	0	11.8249	3.05381	402.143	60.8237	0.343637	0.233838	-0.0195839	0.046572	-0.0612022	8.96751	0.111857	0.0294256	128.179	0.243497	10744.6	0.000101013	1
603506	2021	3301	330000	0	-7.85891	0.000386	0.150024	0.150024	0.137135	0.040801	0.080141	1.69211	2.03958	0	0	0.214774	50	21.4725	1.79176	0.00561376	0	11.9174	3.07369	403.245	60.8237	0.343637	0.185188	-0.0189132	-0.0459878	-0.0612022	8.96751	0.0632067	0.0300964	136.616	0.242584	10749.9	-9.72584e-05	1
603506	2022	3301	330000	0	-7.57909	0.000511	0.0522805	0.0522805	0.0338137	-0.024127	0.067567	1.4711	1.55424	0	0	0.214775	42.86	21.5535	1.94591	0.00608372	0	11.9355	3.29563	406.891	60.8237	0.343637	0.106164	-0.0190383	-0.143731	-0.0612022	8.96751	-0.0158174	0.0299713	91.076	0.150024	10755.2	-0.00296929	1
603506	2023	3301	330000	0	-7.57587	0.000512	0.0110046	0.0110046	0.0061586	0.013352	0.073619	1.33303	1.32187	0	0	0.214773	42.86	21.7027	1.94591	0.00656146	0	11.99	3.40545	407.811	60.8237	0.343637	0	-0.017668	-0.185007	-0.0612022	8.96751	-0.121981	0.0313416	115.38	0.0522805	10760.5	-0.00633235	1
