# Supplementary material for: The effect of leverage manipulation on real estate firms’ financial risk: Based on the interest conflicts perspective
Source: PLoS One. 2025 Sep 3;20(9):e0330709. doi: 10.1371/journal.pone.0330709 (PMC12407431; doi:10.1371/journal.pone.0330709)
Supplement: S2 Dataset — This dataset supports the time-series visualization presented in Fig 1 and is formatted to facilitate replication and inspection. (XLSX) [file pone.0330709.s003.xlsx]

## Sheet: Sheet1
	住宅商品房平均销售价格(元/平方米)	房地产开发企业资产负债率（%）
2009	4459	0.735
2010	4738	0.745
2011	5029	0.754
2012	5486	0.752
2013	5946	0.76
2014	6048	0.77
2015	6622	0.777
2016	7433	0.783
2017	7893	0.791
2018	8886	0.791
2019	9667	0.804
2020	10385	0.807
2021	10825	0.803
2022	10608	0.791
2023	10864	0.78
